# Supplementary material for: Bis(2,3,5,6-tetra-2-pyridylpyrazine-κ3 N 2,N 1,N 6)iron(II) bis­(dicyanamidate) 4.5-hydrate
Source: Acta Crystallogr Sect E Struct Rep Online. 2010 Feb 3;66(Pt 3):m249–50. doi: 10.1107/S1600536810003363 (PMC2983613; doi:10.1107/S1600536810003363)
Supplement: Supplementary file 1 [file e-66-0m249-sup1.cif]

##############################################################################
###                                                                        ###
###        Electronic paper (Acta Crystallographica Section E)             ###
###                                                                        ###
##############################################################################
#                                                                            #
# This CIF contains the data in a paper accepted for publication in Acta     #
# Crystallographica Section E. It conforms to the requirements of Notes      #
# for Authors for Section E, and has been peer reviewed under the auspices   #
# of the IUCr Commission on Journals.                                        #
#                                                                            #
# Full details of the Crystallographic Information File format               #
# are given in the paper "The Crystallographic Information File (CIF):       #
# a New Standard Archive File for Crystallography" by S. R. Hall, F. H.      #
# Allen and I. D. Brown [Acta Cryst. (1991), A47, 655-685].                  #
#                                                                            #
# The current version of the core CIF dictionary is obtainable from          #
# ftp://ftp.iucr.org/pub/cif_core.dic. The current version number is 2.4.    #
#                                                                            #
# Software is freely available for graphical display of the structure(s) in  #
# this CIF.  For information consult the CIF home page http://www.iucr.org/  #
# cif/home.html                                                              #
#                                                                            #
# This file may be used for bona fide research purposes within the           #
# scientific community so long as proper attribution is given to the journal # 
# article from which it was obtained.                                        #
#                                                                            #
##############################################################################
                                             
data_I
_audit_creation_method     'WinGX routine CIF_UPDATE'
_chemical_name_systematic
;
Bis(2,3,5,6-tetra-2-pyridylpyrazine-
\k^3^<i>N</i>^2^,<i>N</i>^1^,<i>N</i>^6^)iron(II) bis(dicyanamidate)
4.5-hydrate
;
_chemical_formula_moiety     'C48 H32 Fe N12 2+, 2(C2 N3 -), 4.5(H2 O)'
_chemical_formula_sum     'C52 H41 Fe1 N18 O4.5'
_chemical_formula_iupac     '[Fe (C24 H16 N6)2] (C2 N3)2, 4.5H2 O'
_chemical_formula_weight     1045.88
_symmetry_cell_setting     monoclinic
_symmetry_space_group_name_H-M     'P 21/c'
_symmetry_space_group_name_Hall     '-P 2ybc'
loop_
    _symmetry_equiv_pos_as_xyz
    'x, y, z'
    '-x, y+1/2, -z+1/2'
    '-x, -y, -z'
    'x, -y-1/2, z-1/2'
_cell_length_a     13.9216(7)
_cell_length_b     18.9271(9)
_cell_length_c     19.1425(9)
_cell_angle_alpha     90
_cell_angle_beta     97.017(4)
_cell_angle_gamma     90
_cell_volume     5006.2(4)
_cell_formula_units_Z     4
_cell_measurement_reflns_used     8676
_cell_measurement_theta_min     3.2
_cell_measurement_theta_max     31.94
_cell_measurement_temperature     293(2)
_exptl_crystal_description     prism
_exptl_crystal_colour     black
_exptl_crystal_size_max     0.1
_exptl_crystal_size_mid     0.1
_exptl_crystal_size_min     0.01
_exptl_crystal_density_diffrn     1.388
_exptl_crystal_density_meas     1.39(2)
_exptl_crystal_density_method     'flotation'
_exptl_crystal_F_000     2164
_exptl_absorpt_coefficient_mu     0.369
_exptl_absorpt_correction_type     none
_exptl_special_details
;
;
_diffrn_ambient_temperature     293(2)
_diffrn_radiation_type     MoK\a
_diffrn_radiation_wavelength     0.71073
_diffrn_radiation_source     'sealed X-ray tube'
_diffrn_radiation_monochromator     graphite
_diffrn_measurement_device_type     'Oxford Diffraction Xcalibur 2'
_diffrn_measurement_device     '\k-geometry diffractometer'
_diffrn_measurement_method
;
656 images at 0.7^o^ stepwise rotation in omega and 90^o^ phi, 30 sec./frame
;
_diffrn_detector_area_resol_mean     16.7
_diffrn_reflns_number     51234
_diffrn_reflns_av_R_equivalents     0.0514
_diffrn_reflns_theta_min     3.2
_diffrn_reflns_theta_max     31.94
_diffrn_reflns_theta_full     30.50
_diffrn_measured_fraction_theta_max     0.921
_diffrn_measured_fraction_theta_full     0.992
_diffrn_reflns_limit_h_min     -20
_diffrn_reflns_limit_h_max     16
_diffrn_reflns_limit_k_min     -28
_diffrn_reflns_limit_k_max     26
_diffrn_reflns_limit_l_min     -27
_diffrn_reflns_limit_l_max     27
_refine_special_details
;
Refinement of <i>F</i>^2^ against ALL reflections. The weighted <i>R</i>-factor
<i>wR</i> and goodness of fit <i>S</i> are based on <i>F</i>^2^, conventional
<i>R</i>-factors <i>R</i> are based on <i>F</i>, with <i>F</i> set to zero for
negative <i>F</i>^2^. The threshold expression of <i>F</i>^2^ >
\s(<i>F</i>^2^) is used only for calculating <i>R</i>-factors(gt) <i>etc</i>.
and is not relevant to the choice of reflections for refinement.
<i>R</i>-factors based on <i>F</i>^2^ are statistically about twice as large
as those based on <i>F</i>, and <i>R</i>- factors based on ALL data will be
even larger.
;
_reflns_number_total     15912
_reflns_number_gt     8433
_reflns_threshold_expression     I>2sigma(I)
_refine_ls_structure_factor_coef     Fsqd
_refine_ls_matrix_type     full
_refine_ls_R_factor_all     0.1444
_refine_ls_R_factor_gt     0.0630
_refine_ls_wR_factor_gt     0.1547
_refine_ls_wR_factor_ref     0.1675
_refine_ls_goodness_of_fit_ref     1.023
_refine_ls_restrained_S_all     1.036
_refine_ls_number_reflns     15912
_refine_ls_number_parameters     779
_refine_ls_number_restraints     135
_refine_ls_number_constraints     0
_refine_ls_hydrogen_treatment     mixed
_refine_ls_weighting_scheme     calc
_refine_ls_weighting_details
         'calc w=1/[\s^2^(Fo^2^)+(0.0745P)^2^+0.0000P] where P=(Fo^2^+2Fc^2^)/3'
_atom_sites_solution_hydrogens     geom
_atom_sites_solution_primary     direct
_atom_sites_solution_secondary     difmap
_refine_ls_shift/su_max     0.013
_refine_ls_shift/su_mean     0.000
_refine_diff_density_max     0.856
_refine_diff_density_min     -0.344
_refine_ls_extinction_method     none
loop_
    _atom_type_symbol
    _atom_type_description
    _atom_type_scat_dispersion_real
    _atom_type_scat_dispersion_imag
    _atom_type_scat_source
    C C 0.0033 0.0016 'International Tables Vol C Tables 4.2.6.8 and 6.1.1.4'
    H H 0 0 'International Tables Vol C Tables 4.2.6.8 and 6.1.1.4'
    N N 0.0061 0.0033 'International Tables Vol C Tables 4.2.6.8 and 6.1.1.4'
    O O 0.0106 0.006 'International Tables Vol C Tables 4.2.6.8 and 6.1.1.4'
    Fe Fe 0.3463 0.8444 'International Tables Vol C Tables 4.2.6.8 and 6.1.1.4'
_computing_data_collection     'CrysAlis CCD (Oxford Diffraction, 2007)'
_computing_cell_refinement     'CrysAlis RED (Oxford Diffraction, 2007)'
_computing_data_reduction     'CrysAlis RED (Oxford Diffraction, 2007)'
_computing_structure_solution     'SHELXS86 (Sheldrick, 2008)'
_computing_structure_refinement     'SHELXL97 (Sheldrick, 2008)'
_computing_molecular_graphics     'Mercury (Macrae <i>et al.</i>,  2006)'
_computing_publication_material     'WinGX (Farrugia, 1999)'
loop_
    _atom_site_type_symbol
    _atom_site_label
    _atom_site_fract_x
    _atom_site_fract_y
    _atom_site_fract_z
    _atom_site_U_iso_or_equiv
    _atom_site_adp_type
    _atom_site_calc_flag
    _atom_site_refinement_flags
    _atom_site_occupancy
    _atom_site_disorder_assembly
    _atom_site_disorder_group
    Fe Fe1 0.48936(2) 0.100147(16) 0.190355(16) 0.03246(11) Uani d . 1 . .
    N N1 0.53441(13) 0.03122(10) 0.26346(10) 0.0381(4) Uani d . 1 . .
    N N2 0.62308(12) 0.11349(9) 0.19270(9) 0.0316(4) Uani d . 1 . .
    N N3 0.48732(13) 0.17373(9) 0.11775(10) 0.0350(4) Uani d . 1 . .
    N N4 0.75663(17) 0.19528(12) 0.02476(13) 0.0587(6) Uani d . 1 . .
    N N5 0.81757(13) 0.13007(10) 0.19120(11) 0.0404(5) Uani d . 1 . .
    N N6 0.84095(18) 0.06202(14) 0.35782(13) 0.0667(7) Uani d . 1 . .
    N N7 0.47364(12) 0.02113(9) 0.12412(9) 0.0322(4) Uani d . 1 . .
    N N8 0.35591(12) 0.08611(9) 0.18803(9) 0.0317(4) Uani d . 1 . .
    N N9 0.46279(13) 0.17553(10) 0.25531(10) 0.0398(5) Uani d . 1 . .
    N N10 0.19813(18) 0.14241(16) 0.35251(14) 0.0758(8) Uani d . 1 . .
    N N11 0.16297(13) 0.06318(10) 0.19101(11) 0.0406(5) Uani d . 1 . .
    N N12 0.15863(15) -0.01352(12) 0.02869(13) 0.0546(6) Uani d . 1 . .
    C C1 0.63266(16) 0.02160(12) 0.27350(12) 0.0378(5) Uani d . 1 . .
    C C2 0.67286(19) -0.03481(14) 0.31173(15) 0.0552(7) Uani d . 1 . .
    H H2 0.7393 -0.0424 0.3162 0.066 Uiso calc R 1 . .
    C C3 0.6137(2) -0.08021(18) 0.34353(18) 0.0745(10) Uani d . 1 . .
    H H3 0.6399 -0.1185 0.3698 0.089 Uiso calc R 1 . .
    C C4 0.5165(2) -0.06812(19) 0.33594(18) 0.0758(10) Uani d . 1 . .
    H H4 0.4759 -0.0975 0.358 0.091 Uiso calc R 1 . .
    C C5 0.4789(2) -0.01276(15) 0.29575(14) 0.0541(7) Uani d . 1 . .
    H H5 0.4123 -0.0054 0.2906 0.065 Uiso calc R 1 . .
    C C6 0.57556(16) 0.20229(11) 0.11055(12) 0.0352(5) Uani d . 1 . .
    C C7 0.58291(18) 0.26305(13) 0.07218(13) 0.0442(6) Uani d . 1 . .
    H H7 0.643 0.2841 0.0705 0.053 Uiso calc R 1 . .
    C C8 0.5013(2) 0.29245(14) 0.03640(15) 0.0550(7) Uani d . 1 . .
    H H8 0.5055 0.3331 0.0096 0.066 Uiso calc R 1 . .
    C C9 0.4138(2) 0.26139(15) 0.04053(15) 0.0555(7) Uani d . 1 . .
    H H9 0.3581 0.2795 0.0151 0.067 Uiso calc R 1 . .
    C C10 0.40864(17) 0.20356(13) 0.08221(14) 0.0452(6) Uani d . 1 . .
    H H10 0.3483 0.184 0.0862 0.054 Uiso calc R 1 . .
    C C11 0.65565(15) 0.16187(11) 0.14924(11) 0.0328(5) Uani d . 1 . .
    C C12 0.75492(16) 0.16547(12) 0.14524(13) 0.0386(5) Uani d . 1 . .
    C C13 0.68469(16) 0.07427(12) 0.23633(11) 0.0343(5) Uani d . 1 . .
    C C14 0.78403(16) 0.08768(12) 0.23868(12) 0.0373(5) Uani d . 1 . .
    C C15 0.85864(17) 0.05717(13) 0.29152(15) 0.0462(6) Uani d . 1 . .
    C C16 0.94226(18) 0.02824(15) 0.27169(17) 0.0570(7) Uani d . 1 . .
    H H16 0.9518 0.0263 0.2245 0.068 Uiso calc R 1 . .
    C C17 1.0109(2) 0.00245(19) 0.3226(2) 0.0787(10) Uani d . 1 . .
    H H17 1.0676 -0.0177 0.3107 0.094 Uiso calc R 1 . .
    C C18 0.9946(3) 0.0070(2) 0.3902(2) 0.0938(12) Uani d . 1 . .
    H H18 1.0405 -0.0098 0.4258 0.113 Uiso calc R 1 . .
    C C19 0.9091(3) 0.0368(2) 0.4069(2) 0.0945(12) Uani d . 1 . .
    H H19 0.8987 0.0392 0.4539 0.113 Uiso calc R 1 . .
    C C20 0.79680(17) 0.20729(13) 0.09082(16) 0.0461(6) Uani d . 1 . .
    C C21 0.8696(2) 0.25517(16) 0.1084(2) 0.0729(10) Uani d . 1 . .
    H H21 0.8979 0.2607 0.1547 0.088 Uiso calc R 1 . .
    C C22 0.8994(3) 0.29532(19) 0.0535(3) 0.0974(14) Uani d . 1 . .
    H H22 0.9475 0.3293 0.0626 0.117 Uiso calc R 1 . .
    C C23 0.8570(3) 0.2838(2) -0.0131(3) 0.0968(14) Uani d . 1 . .
    H H23 0.8752 0.3106 -0.05 0.116 Uiso calc R 1 . .
    C C24 0.7888(3) 0.23394(19) -0.02569(19) 0.0808(11) Uani d . 1 . .
    H H24 0.7627 0.2259 -0.0721 0.097 Uiso calc R 1 . .
    C C25 0.38166(15) -0.00599(11) 0.11185(11) 0.0322(5) Uani d . 1 . .
    C C26 0.36364(17) -0.06764(12) 0.07343(12) 0.0397(5) Uani d . 1 . .
    H H26 0.3016 -0.0866 0.0664 0.048 Uiso calc R 1 . .
    C C27 0.43881(18) -0.10062(12) 0.04572(12) 0.0415(6) Uani d . 1 . .
    H H27 0.4276 -0.1418 0.0194 0.05 Uiso calc R 1 . .
    C C28 0.53014(18) -0.07250(13) 0.05702(12) 0.0412(6) Uani d . 1 . .
    H H28 0.5813 -0.0941 0.0383 0.049 Uiso calc R 1 . .
    C C29 0.54478(16) -0.01232(12) 0.09616(12) 0.0368(5) Uani d . 1 . .
    H H29 0.607 0.0064 0.1038 0.044 Uiso calc R 1 . .
    C C30 0.36729(16) 0.18459(13) 0.26188(12) 0.0405(6) Uani d . 1 . .
    C C31 0.33384(19) 0.24506(14) 0.29113(16) 0.0572(8) Uani d . 1 . .
    H H31 0.2681 0.2511 0.2939 0.069 Uiso calc R 1 . .
    C C32 0.3992(2) 0.29638(17) 0.31615(19) 0.0777(10) Uani d . 1 . .
    H H32 0.3782 0.338 0.3351 0.093 Uiso calc R 1 . .
    C C33 0.4960(2) 0.28530(17) 0.31276(19) 0.0791(11) Uani d . 1 . .
    H H33 0.5414 0.3184 0.3313 0.095 Uiso calc R 1 . .
    C C34 0.52507(19) 0.22493(15) 0.28178(15) 0.0583(8) Uani d . 1 . .
    H H34 0.5907 0.2182 0.2791 0.07 Uiso calc R 1 . .
    C C35 0.30654(16) 0.12729(12) 0.22915(12) 0.0365(5) Uani d . 1 . .
    C C36 0.20994(16) 0.11077(13) 0.23360(13) 0.0408(6) Uani d . 1 . .
    C C37 0.31129(15) 0.03477(11) 0.14734(11) 0.0309(5) Uani d . 1 . .
    C C38 0.21093(15) 0.02652(12) 0.14645(12) 0.0363(5) Uani d . 1 . .
    C C39 0.14880(16) -0.01974(13) 0.09692(15) 0.0441(6) Uani d . 1 . .
    C C40 0.08168(19) -0.06434(15) 0.12202(18) 0.0618(8) Uani d . 1 . .
    H H40 0.076 -0.0675 0.1698 0.074 Uiso calc R 1 . .
    C C41 0.0233(2) -0.10417(17) 0.0727(3) 0.0876(13) Uani d . 1 . .
    H H41 -0.0227 -0.1347 0.0873 0.105 Uiso calc R 1 . .
    C C42 0.0332(3) -0.09853(19) 0.0033(3) 0.0939(15) Uani d . 1 . .
    H H42 -0.0054 -0.125 -0.03 0.113 Uiso calc R 1 . .
    C C43 0.1008(2) -0.05331(18) -0.01650(18) 0.0735(10) Uani d . 1 . .
    H H43 0.1073 -0.0498 -0.0642 0.088 Uiso calc R 1 . .
    C C44 0.15457(18) 0.14415(14) 0.28708(16) 0.0531(7) Uani d . 1 . .
    C C45 0.06517(19) 0.17234(16) 0.26806(19) 0.0681(9) Uani d . 1 . .
    H H45 0.036 0.1708 0.2217 0.082 Uiso calc R 1 . .
    C C46 0.0191(3) 0.20364(19) 0.3210(3) 0.0977(14) Uani d U 1 . .
    H H46 -0.0417 0.2242 0.3107 0.117 Uiso calc R 1 . .
    C C47 0.0648(3) 0.2036(2) 0.3879(3) 0.1118(17) Uani d U 1 . .
    H H47 0.036 0.2247 0.4239 0.134 Uiso calc R 1 . .
    C C48 0.1513(3) 0.1729(2) 0.4015(2) 0.1036(15) Uani d . 1 . .
    H H48 0.1809 0.1728 0.4477 0.124 Uiso calc R 1 . .
    N N13 0.1612(3) 0.2152(2) 0.0631(2) 0.1122(13) Uani d DU 1 . .
    C C49 0.1565(3) 0.2608(3) 0.0965(3) 0.0937(12) Uani d DU 1 . .
    N N14 0.1473(5) 0.3237(3) 0.1229(3) 0.186(2) Uani d DU 1 . .
    C C50 0.1319(4) 0.3337(3) 0.1872(4) 0.1124(17) Uani d DU 1 . .
    N N15 0.1194(4) 0.3529(2) 0.2376(3) 0.160(2) Uani d DU 1 . .
    O O1W 0.24526(17) 0.38984(15) 0.48172(14) 0.0834(7) Uani d D 1 . .
    H H11W 0.209(2) 0.3545(12) 0.4841(17) 0.125 Uiso d D 1 . .
    H H12W 0.215(2) 0.4268(11) 0.493(2) 0.125 Uiso d D 1 . .
    O O2W 0.2300(2) 0.43951(17) 0.34384(15) 0.1059(9) Uani d D 1 . .
    H H21W 0.1789(18) 0.423(2) 0.3212(18) 0.159 Uiso d D 1 . .
    H H22W 0.239(3) 0.415(2) 0.3818(15) 0.159 Uiso d D 1 . .
    O O3W 0.3747(7) 0.0893(3) 0.4321(5) 0.319(5) Uani d D 1 . .
    H H31W 0.331(9) 0.076(7) 0.399(6) 0.478 Uiso d D 1 . .
    H H32W 0.385(13) 0.053(5) 0.459(7) 0.478 Uiso d D 1 . .
    O O4W 0.537(2) 0.0446(14) 0.4763(18) 0.69(4) Uani d PDU 0.5 . .
    H H41W 0.597(4) 0.041(8) 0.474(9) 1.035 Uiso d PD 0.5 . .
    H H42W 0.528(12) 0.041(13) 0.519(4) 1.035 Uiso d PD 0.5 . .
    O O5WA 0.730(2) 0.0261(11) 0.5157(8) 0.355(15) Uani d PD 0.386(8) A 1
    H H51A 0.76(3) -0.004(17) 0.494(5) 0.533 Uiso d PD 0.386(8) A 1
    H H52A 0.742(12) 0.016(3) 0.5594(10) 0.533 Uiso d PD 0.386(8) A 1
    N N16A 0.7525(14) 0.0627(10) 0.6648(9) 0.126(6) Uani d PDU 0.386(8) A 1
    C C51A 0.7388(13) 0.0951(10) 0.7131(10) 0.086(5) Uani d PDU 0.386(8) A 1
    N N17A 0.7190(9) 0.1288(7) 0.7671(6) 0.105(3) Uani d PDU 0.386(8) A 1
    C C52A 0.7437(18) 0.1931(8) 0.7891(9) 0.074(4) Uani d PDU 0.386(8) A 1
    N N18A 0.7701(12) 0.2453(7) 0.8021(7) 0.082(3) Uani d PDU 0.386(8) A 1
    O O5WB 0.6583(5) 0.1099(6) 0.4317(5) 0.220(6) Uani d PD 0.614(8) A 2
    H H51B 0.697(7) 0.119(9) 0.402(5) 0.33 Uiso d PD 0.614(8) A 2
    H H52B 0.688(9) 0.095(8) 0.471(3) 0.33 Uiso d PD 0.614(8) A 2
    N N16B 0.7312(13) 0.0732(9) 0.5845(8) 0.322(11) Uani d PDU 0.614(8) A 2
    C C51B 0.7422(10) 0.0856(7) 0.6450(9) 0.163(8) Uani d PDU 0.614(8) A 2
    N N17B 0.7542(14) 0.0954(11) 0.7138(11) 0.210(9) Uani d PDU 0.614(8) A 2
    C C52B 0.7444(19) 0.1589(11) 0.7443(12) 0.205(9) Uani d PDU 0.614(8) A 2
    N N18B 0.7537(16) 0.2094(10) 0.7730(8) 0.159(7) Uani d PDU 0.614(8) A 2
loop_
    _atom_site_aniso_label
    _atom_site_aniso_U_11
    _atom_site_aniso_U_22
    _atom_site_aniso_U_33
    _atom_site_aniso_U_12
    _atom_site_aniso_U_13
    _atom_site_aniso_U_23
    Fe1 0.02523(16) 0.03431(18) 0.03856(19) -0.00080(13) 0.00675(13)
                                                                    -0.00539(14)
    N1 0.0337(10) 0.0442(11) 0.0374(11) -0.0032(9) 0.0076(9) -0.0028(9)
    N2 0.0271(9) 0.0333(10) 0.0351(10) 0.0012(7) 0.0067(8) -0.0049(8)
    N3 0.0320(10) 0.0313(10) 0.0421(11) 0.0021(8) 0.0062(8) -0.0066(8)
    N4 0.0659(15) 0.0559(15) 0.0594(16) 0.0089(12) 0.0279(13) 0.0078(12)
    N5 0.0292(10) 0.0401(11) 0.0524(13) -0.0029(9) 0.0074(9) -0.0009(9)
    N6 0.0649(16) 0.0805(18) 0.0514(16) 0.0088(14) -0.0064(13) -0.0002(13)
    N7 0.0303(9) 0.0324(10) 0.0342(10) 0.0029(8) 0.0048(8) -0.0006(8)
    N8 0.0254(9) 0.0338(10) 0.0360(10) 0.0003(7) 0.0042(8) -0.0050(8)
    N9 0.0318(10) 0.0427(11) 0.0460(12) -0.0060(9) 0.0098(9) -0.0132(9)
    N10 0.0585(16) 0.106(2) 0.0671(18) -0.0184(15) 0.0251(14) -0.0346(16)
    N11 0.0270(10) 0.0425(11) 0.0534(13) -0.0033(8) 0.0088(9) -0.0102(10)
    N12 0.0415(12) 0.0561(14) 0.0617(15) 0.0102(10) -0.0114(11) -0.0222(11)
    C1 0.0333(12) 0.0415(13) 0.0393(13) -0.0016(10) 0.0075(10) -0.0012(10)
    C2 0.0409(14) 0.0550(17) 0.0700(19) 0.0028(13) 0.0079(14) 0.0167(14)
    C3 0.0590(19) 0.070(2) 0.094(3) 0.0021(16) 0.0065(18) 0.0389(19)
    C4 0.059(2) 0.081(2) 0.089(2) -0.0075(17) 0.0181(17) 0.040(2)
    C5 0.0408(14) 0.0639(18) 0.0591(17) -0.0052(13) 0.0126(13) 0.0122(14)
    C6 0.0360(12) 0.0312(12) 0.0401(13) -0.0006(10) 0.0115(10) -0.0073(10)
    C7 0.0462(14) 0.0341(13) 0.0541(16) 0.0003(11) 0.0136(12) -0.0039(11)
    C8 0.0639(19) 0.0403(15) 0.0610(18) 0.0089(13) 0.0080(15) 0.0037(12)
    C9 0.0487(16) 0.0537(17) 0.0621(18) 0.0127(13) -0.0018(14) 0.0050(14)
    C10 0.0336(13) 0.0429(14) 0.0583(16) 0.0063(11) 0.0024(12) -0.0041(12)
    C11 0.0312(11) 0.0311(11) 0.0368(12) -0.0018(9) 0.0070(10) -0.0057(9)
    C12 0.0339(12) 0.0339(12) 0.0498(14) -0.0026(10) 0.0122(11) -0.0054(10)
    C13 0.0311(11) 0.0373(12) 0.0348(12) 0.0001(10) 0.0054(10) -0.0050(10)
    C14 0.0304(11) 0.0392(13) 0.0419(13) -0.0001(10) 0.0033(10) -0.0070(10)
    C15 0.0334(13) 0.0451(15) 0.0581(17) -0.0039(11) -0.0030(12) 0.0035(12)
    C16 0.0349(14) 0.0622(18) 0.073(2) 0.0034(13) 0.0011(13) 0.0119(15)
    C17 0.0435(17) 0.077(2) 0.112(3) 0.0083(15) -0.0032(19) 0.016(2)
    C18 0.076(3) 0.096(3) 0.099(3) 0.007(2) -0.031(2) 0.021(2)
    C19 0.108(3) 0.108(3) 0.061(2) 0.011(3) -0.017(2) 0.008(2)
    C20 0.0326(12) 0.0365(13) 0.0729(19) 0.0045(10) 0.0211(13) 0.0083(12)
    C21 0.0394(15) 0.0529(18) 0.129(3) -0.0093(13) 0.0207(17) 0.0132(18)
    C22 0.059(2) 0.061(2) 0.179(5) -0.0118(17) 0.041(3) 0.029(3)
    C23 0.085(3) 0.079(3) 0.140(4) 0.015(2) 0.068(3) 0.045(3)
    C24 0.089(2) 0.080(2) 0.084(2) 0.019(2) 0.051(2) 0.0264(19)
    C25 0.0303(11) 0.0317(12) 0.0344(12) 0.0027(9) 0.0030(9) 0.0003(9)
    C26 0.0369(13) 0.0345(12) 0.0465(14) 0.0022(10) -0.0002(11) -0.0053(11)
    C27 0.0494(14) 0.0351(12) 0.0397(13) 0.0086(11) 0.0038(11) -0.0053(10)
    C28 0.0450(14) 0.0427(13) 0.0374(13) 0.0147(11) 0.0116(11) 0.0007(11)
    C29 0.0328(12) 0.0413(13) 0.0376(13) 0.0066(10) 0.0092(10) 0.0010(10)
    C30 0.0311(12) 0.0467(14) 0.0451(14) -0.0039(10) 0.0105(10) -0.0126(11)
    C31 0.0414(14) 0.0531(17) 0.080(2) -0.0011(12) 0.0172(14) -0.0296(15)
    C32 0.0595(19) 0.067(2) 0.110(3) -0.0119(16) 0.0254(19) -0.0512(19)
    C33 0.0541(18) 0.074(2) 0.113(3) -0.0228(16) 0.0237(18) -0.058(2)
    C34 0.0362(14) 0.0693(19) 0.0705(19) -0.0126(13) 0.0104(13) -0.0332(16)
    C35 0.0306(11) 0.0365(12) 0.0431(13) -0.0004(10) 0.0072(10) -0.0091(10)
    C36 0.0282(11) 0.0453(14) 0.0504(15) -0.0007(10) 0.0105(11) -0.0108(11)
    C37 0.0289(11) 0.0290(11) 0.0344(12) -0.0001(9) 0.0017(9) -0.0025(9)
    C38 0.0312(11) 0.0331(12) 0.0445(14) -0.0015(9) 0.0040(10) -0.0045(10)
    C39 0.0254(11) 0.0392(13) 0.0659(18) 0.0029(10) -0.0011(11) -0.0165(12)
    C40 0.0383(14) 0.0463(16) 0.100(2) -0.0054(12) 0.0051(15) -0.0142(15)
    C41 0.0416(17) 0.0523(19) 0.165(4) -0.0093(14) -0.005(2) -0.026(2)
    C42 0.053(2) 0.070(2) 0.146(4) 0.0201(18) -0.036(2) -0.060(3)
    C43 0.0559(19) 0.078(2) 0.078(2) 0.0301(18) -0.0244(17) -0.0407(18)
    C44 0.0373(14) 0.0535(16) 0.073(2) -0.0141(12) 0.0237(14) -0.0243(14)
    C45 0.0397(15) 0.0616(19) 0.108(3) -0.0053(14) 0.0306(16) -0.0263(18)
    C46 0.051(2) 0.074(2) 0.179(4) -0.0058(17) 0.058(3) -0.040(3)
    C47 0.087(3) 0.125(4) 0.137(4) -0.035(3) 0.071(3) -0.073(3)
    C48 0.086(3) 0.146(4) 0.087(3) -0.039(3) 0.047(2) -0.055(3)
    N13 0.080(2) 0.111(3) 0.148(4) 0.006(2) 0.028(2) -0.020(3)
    C49 0.072(2) 0.088(3) 0.122(4) -0.007(2) 0.017(2) -0.003(3)
    N14 0.276(7) 0.111(4) 0.177(5) -0.039(4) 0.051(5) -0.022(4)
    C50 0.118(4) 0.081(3) 0.131(4) -0.017(3) -0.014(4) -0.026(3)
    N15 0.247(6) 0.085(3) 0.139(4) 0.021(3) -0.008(4) -0.016(3)
    O1W 0.0685(15) 0.1015(19) 0.0809(17) 0.0102(13) 0.0121(13) 0.0123(15)
    O2W 0.106(2) 0.127(2) 0.0831(19) -0.0274(18) 0.0043(16) 0.0215(16)
    O3W 0.342(9) 0.207(6) 0.350(10) 0.050(6) -0.194(7) -0.082(6)
    O4W 0.61(5) 0.69(5) 0.67(4) 0.42(5) -0.34(4) -0.59(5)
    O5WA 0.68(5) 0.227(19) 0.190(16) 0.04(2) 0.19(2) -0.041(14)
    N16A 0.058(7) 0.113(13) 0.205(15) 0.010(8) 0.013(10) -0.033(11)
    C51A 0.044(6) 0.060(8) 0.154(14) -0.017(6) 0.007(8) 0.015(9)
    N17A 0.080(7) 0.113(7) 0.128(9) -0.014(6) 0.034(6) 0.037(6)
    C52A 0.061(8) 0.104(7) 0.061(10) 0.009(6) 0.017(7) 0.039(6)
    N18A 0.077(8) 0.109(7) 0.058(7) 0.001(5) -0.001(6) 0.012(5)
    O5WB 0.144(6) 0.251(11) 0.272(11) -0.049(6) 0.056(6) -0.174(9)
    N16B 0.43(2) 0.195(13) 0.36(2) -0.024(14) 0.104(19) 0.050(17)
    C51B 0.071(7) 0.106(8) 0.31(2) 0.004(6) -0.001(11) 0.124(11)
    N17B 0.117(11) 0.200(17) 0.310(19) 0.009(13) 0.016(14) 0.156(15)
    C52B 0.140(13) 0.28(2) 0.21(2) 0.009(19) 0.055(14) 0.122(14)
    N18B 0.063(7) 0.33(2) 0.084(11) 0.020(14) 0.020(8) 0.101(11)
_geom_special_details
;
All s.u.'s (except the s.u. in the dihedral angle between two l.s. planes) are
estimated using the full covariance matrix. The cell s.u.'s are taken into
account individually in the estimation of s.u.'s in distances, angles and
torsion angles; correlations between s.u.'s in cell parameters are only used
when they are defined by crystal symmetry. An approximate (isotropic)
treatment of cell s.u.'s is used for estimating s.u.'s involving l.s. planes.
;
loop_
    _geom_bond_atom_site_label_1
    _geom_bond_atom_site_label_2
    _geom_bond_site_symmetry_2
    _geom_bond_distance
    _geom_bond_publ_flag
    Fe1 N8 . 1.8719(17) ?
    Fe1 N2 . 1.8737(17) ?
    Fe1 N7 . 1.9557(18) ?
    Fe1 N9 . 1.9573(18) ?
    Fe1 N1 . 1.9594(19) ?
    Fe1 N3 . 1.9653(19) ?
    N1 C5 . 1.338(3) ?
    N1 C1 . 1.370(3) ?
    N2 C13 . 1.345(3) ?
    N2 C11 . 1.352(3) ?
    N3 C10 . 1.341(3) ?
    N3 C6 . 1.364(3) ?
    N4 C24 . 1.332(4) ?
    N4 C20 . 1.338(3) ?
    N5 C14 . 1.339(3) ?
    N5 C12 . 1.340(3) ?
    N6 C15 . 1.325(3) ?
    N6 C19 . 1.339(4) ?
    N7 C29 . 1.341(3) ?
    N7 C25 . 1.373(3) ?
    N8 C37 . 1.348(3) ?
    N8 C35 . 1.353(3) ?
    N9 C34 . 1.332(3) ?
    N9 C30 . 1.361(3) ?
    N10 C44 . 1.324(4) ?
    N10 C48 . 1.336(4) ?
    N11 C36 . 1.332(3) ?
    N11 C38 . 1.339(3) ?
    N12 C39 . 1.335(3) ?
    N12 C43 . 1.339(4) ?
    C1 C2 . 1.374(3) ?
    C1 C13 . 1.466(3) ?
    C2 C3 . 1.382(4) ?
    C2 H2 . 0.93 ?
    C3 C4 . 1.363(4) ?
    C3 H3 . 0.93 ?
    C4 C5 . 1.366(4) ?
    C4 H4 . 0.93 ?
    C5 H5 . 0.93 ?
    C6 C7 . 1.375(3) ?
    C6 C11 . 1.475(3) ?
    C7 C8 . 1.371(4) ?
    C7 H7 . 0.93 ?
    C8 C9 . 1.363(4) ?
    C8 H8 . 0.93 ?
    C9 C10 . 1.362(4) ?
    C9 H9 . 0.93 ?
    C10 H10 . 0.93 ?
    C11 C12 . 1.395(3) ?
    C12 C20 . 1.483(3) ?
    C13 C14 . 1.401(3) ?
    C14 C15 . 1.476(3) ?
    C15 C16 . 1.381(4) ?
    C16 C17 . 1.369(4) ?
    C16 H16 . 0.93 ?
    C17 C18 . 1.344(5) ?
    C17 H17 . 0.93 ?
    C18 C19 . 1.390(5) ?
    C18 H18 . 0.93 ?
    C19 H19 . 0.93 ?
    C20 C21 . 1.371(4) ?
    C21 C22 . 1.400(5) ?
    C21 H21 . 0.93 ?
    C22 C23 . 1.355(6) ?
    C22 H22 . 0.93 ?
    C23 C24 . 1.339(6) ?
    C23 H23 . 0.93 ?
    C24 H24 . 0.93 ?
    C25 C26 . 1.386(3) ?
    C25 C37 . 1.476(3) ?
    C26 C27 . 1.379(3) ?
    C26 H26 . 0.93 ?
    C27 C28 . 1.371(3) ?
    C27 H27 . 0.93 ?
    C28 C29 . 1.365(3) ?
    C28 H28 . 0.93 ?
    C29 H29 . 0.93 ?
    C30 C31 . 1.380(3) ?
    C30 C35 . 1.468(3) ?
    C31 C32 . 1.377(4) ?
    C31 H31 . 0.93 ?
    C32 C33 . 1.372(4) ?
    C32 H32 . 0.93 ?
    C33 C34 . 1.371(4) ?
    C33 H33 . 0.93 ?
    C34 H34 . 0.93 ?
    C35 C36 . 1.393(3) ?
    C36 C44 . 1.495(3) ?
    C37 C38 . 1.404(3) ?
    C38 C39 . 1.488(3) ?
    C39 C40 . 1.388(4) ?
    C40 C41 . 1.390(4) ?
    C40 H40 . 0.93 ?
    C41 C42 . 1.357(6) ?
    C41 H41 . 0.93 ?
    C42 C43 . 1.360(5) ?
    C42 H42 . 0.93 ?
    C43 H43 . 0.93 ?
    C44 C45 . 1.362(4) ?
    C45 C46 . 1.396(5) ?
    C45 H45 . 0.93 ?
    C46 C47 . 1.358(6) ?
    C46 H46 . 0.93 ?
    C47 C48 . 1.334(6) ?
    C47 H47 . 0.93 ?
    C48 H48 . 0.93 ?
    N13 C49 . 1.082(5) ?
    C49 N14 . 1.305(6) ?
    N14 C50 . 1.288(7) ?
    C50 N15 . 1.066(6) ?
    O1W H11W . 0.84(2) ?
    O1W H12W . 0.86(2) ?
    O2W H21W . 0.85(3) ?
    O2W H22W . 0.86(3) ?
    O3W H31W . 0.86(11) ?
    O3W H32W . 0.86(12) ?
    O4W H41W . 0.84(7) ?
    O4W H42W . 0.85(9) ?
    O5WA H51A . 0.9(3) ?
    O5WA H52A . 0.85(4) ?
    O5WB H51B . 0.85(11) ?
    O5WB H52B . 0.86(8) ?
    N16A C51A . 1.145(14) ?
    C51A N17A . 1.273(14) ?
    N17A C52A . 1.321(15) ?
    C52A N18A . 1.072(15) ?
    N16B C51B . 1.173(16) ?
    N16B H52A . 1.19(5) ?
    C51B N17B . 1.320(16) ?
    N17B C52B . 1.351(16) ?
    C52B N18B . 1.101(17) ?
loop_
    _geom_angle_atom_site_label_1
    _geom_angle_atom_site_label_2
    _geom_angle_atom_site_label_3
    _geom_angle_site_symmetry_1
    _geom_angle_site_symmetry_3
    _geom_angle
    _geom_angle_publ_flag
    N8 Fe1 N2 . . 179.59(8) ?
    N8 Fe1 N7 . . 81.02(7) ?
    N2 Fe1 N7 . . 98.67(7) ?
    N8 Fe1 N9 . . 81.63(7) ?
    N2 Fe1 N9 . . 98.68(7) ?
    N7 Fe1 N9 . . 162.64(7) ?
    N8 Fe1 N1 . . 98.78(8) ?
    N2 Fe1 N1 . . 80.92(8) ?
    N7 Fe1 N1 . . 87.40(8) ?
    N9 Fe1 N1 . . 95.77(8) ?
    N8 Fe1 N3 . . 98.93(8) ?
    N2 Fe1 N3 . . 81.37(8) ?
    N7 Fe1 N3 . . 95.31(7) ?
    N9 Fe1 N3 . . 86.86(8) ?
    N1 Fe1 N3 . . 162.29(8) ?
    C5 N1 C1 . . 118.4(2) ?
    C5 N1 Fe1 . . 126.28(17) ?
    C1 N1 Fe1 . . 114.56(15) ?
    C13 N2 C11 . . 121.29(18) ?
    C13 N2 Fe1 . . 119.79(15) ?
    C11 N2 Fe1 . . 118.91(14) ?
    C10 N3 C6 . . 118.1(2) ?
    C10 N3 Fe1 . . 126.68(17) ?
    C6 N3 Fe1 . . 114.63(15) ?
    C24 N4 C20 . . 116.9(3) ?
    C14 N5 C12 . . 119.50(18) ?
    C15 N6 C19 . . 116.6(3) ?
    C29 N7 C25 . . 118.31(19) ?
    C29 N7 Fe1 . . 126.17(15) ?
    C25 N7 Fe1 . . 115.15(14) ?
    C37 N8 C35 . . 121.34(18) ?
    C37 N8 Fe1 . . 120.12(14) ?
    C35 N8 Fe1 . . 118.52(14) ?
    C34 N9 C30 . . 118.3(2) ?
    C34 N9 Fe1 . . 126.04(16) ?
    C30 N9 Fe1 . . 114.39(15) ?
    C44 N10 C48 . . 116.5(3) ?
    C36 N11 C38 . . 119.65(18) ?
    C39 N12 C43 . . 117.2(3) ?
    N1 C1 C2 . . 120.8(2) ?
    N1 C1 C13 . . 112.7(2) ?
    C2 C1 C13 . . 126.4(2) ?
    C1 C2 C3 . . 119.5(3) ?
    C1 C2 H2 . . 120.3 ?
    C3 C2 H2 . . 120.3 ?
    C4 C3 C2 . . 119.1(3) ?
    C4 C3 H3 . . 120.5 ?
    C2 C3 H3 . . 120.5 ?
    C3 C4 C5 . . 119.7(3) ?
    C3 C4 H4 . . 120.1 ?
    C5 C4 H4 . . 120.1 ?
    N1 C5 C4 . . 122.3(3) ?
    N1 C5 H5 . . 118.8 ?
    C4 C5 H5 . . 118.8 ?
    N3 C6 C7 . . 120.8(2) ?
    N3 C6 C11 . . 112.25(19) ?
    C7 C6 C11 . . 126.9(2) ?
    C8 C7 C6 . . 119.7(2) ?
    C8 C7 H7 . . 120.2 ?
    C6 C7 H7 . . 120.2 ?
    C9 C8 C7 . . 119.2(3) ?
    C9 C8 H8 . . 120.4 ?
    C7 C8 H8 . . 120.4 ?
    C10 C9 C8 . . 119.5(3) ?
    C10 C9 H9 . . 120.2 ?
    C8 C9 H9 . . 120.2 ?
    N3 C10 C9 . . 122.5(2) ?
    N3 C10 H10 . . 118.8 ?
    C9 C10 H10 . . 118.8 ?
    N2 C11 C12 . . 118.4(2) ?
    N2 C11 C6 . . 111.74(18) ?
    C12 C11 C6 . . 129.8(2) ?
    N5 C12 C11 . . 120.6(2) ?
    N5 C12 C20 . . 116.60(19) ?
    C11 C12 C20 . . 122.8(2) ?
    N2 C13 C14 . . 118.2(2) ?
    N2 C13 C1 . . 111.17(19) ?
    C14 C13 C1 . . 130.7(2) ?
    N5 C14 C13 . . 120.8(2) ?
    N5 C14 C15 . . 115.2(2) ?
    C13 C14 C15 . . 124.1(2) ?
    N6 C15 C16 . . 123.5(2) ?
    N6 C15 C14 . . 115.6(2) ?
    C16 C15 C14 . . 120.9(2) ?
    C17 C16 C15 . . 119.0(3) ?
    C17 C16 H16 . . 120.5 ?
    C15 C16 H16 . . 120.5 ?
    C18 C17 C16 . . 118.5(3) ?
    C18 C17 H17 . . 120.7 ?
    C16 C17 H17 . . 120.7 ?
    C17 C18 C19 . . 119.8(3) ?
    C17 C18 H18 . . 120.1 ?
    C19 C18 H18 . . 120.1 ?
    N6 C19 C18 . . 122.5(4) ?
    N6 C19 H19 . . 118.7 ?
    C18 C19 H19 . . 118.7 ?
    N4 C20 C21 . . 123.7(3) ?
    N4 C20 C12 . . 114.7(2) ?
    C21 C20 C12 . . 121.5(3) ?
    C20 C21 C22 . . 116.9(4) ?
    C20 C21 H21 . . 121.6 ?
    C22 C21 H21 . . 121.6 ?
    C23 C22 C21 . . 118.9(4) ?
    C23 C22 H22 . . 120.5 ?
    C21 C22 H22 . . 120.5 ?
    C24 C23 C22 . . 120.0(4) ?
    C24 C23 H23 . . 120 ?
    C22 C23 H23 . . 120 ?
    N4 C24 C23 . . 123.4(4) ?
    N4 C24 H24 . . 118.3 ?
    C23 C24 H24 . . 118.3 ?
    N7 C25 C26 . . 120.7(2) ?
    N7 C25 C37 . . 112.54(18) ?
    C26 C25 C37 . . 126.7(2) ?
    C27 C26 C25 . . 119.2(2) ?
    C27 C26 H26 . . 120.4 ?
    C25 C26 H26 . . 120.4 ?
    C28 C27 C26 . . 119.8(2) ?
    C28 C27 H27 . . 120.1 ?
    C26 C27 H27 . . 120.1 ?
    C29 C28 C27 . . 118.9(2) ?
    C29 C28 H28 . . 120.5 ?
    C27 C28 H28 . . 120.5 ?
    N7 C29 C28 . . 123.0(2) ?
    N7 C29 H29 . . 118.5 ?
    C28 C29 H29 . . 118.5 ?
    N9 C30 C31 . . 121.6(2) ?
    N9 C30 C35 . . 112.69(19) ?
    C31 C30 C35 . . 125.5(2) ?
    C32 C31 C30 . . 119.0(2) ?
    C32 C31 H31 . . 120.5 ?
    C30 C31 H31 . . 120.5 ?
    C33 C32 C31 . . 119.1(3) ?
    C33 C32 H32 . . 120.4 ?
    C31 C32 H32 . . 120.4 ?
    C34 C33 C32 . . 119.4(3) ?
    C34 C33 H33 . . 120.3 ?
    C32 C33 H33 . . 120.3 ?
    N9 C34 C33 . . 122.4(2) ?
    N9 C34 H34 . . 118.8 ?
    C33 C34 H34 . . 118.8 ?
    N8 C35 C36 . . 118.0(2) ?
    N8 C35 C30 . . 111.52(19) ?
    C36 C35 C30 . . 130.5(2) ?
    N11 C36 C35 . . 121.3(2) ?
    N11 C36 C44 . . 116.7(2) ?
    C35 C36 C44 . . 122.0(2) ?
    N8 C37 C38 . . 118.34(19) ?
    N8 C37 C25 . . 110.96(18) ?
    C38 C37 C25 . . 130.67(19) ?
    N11 C38 C37 . . 120.5(2) ?
    N11 C38 C39 . . 114.50(19) ?
    C37 C38 C39 . . 125.0(2) ?
    N12 C39 C40 . . 123.1(2) ?
    N12 C39 C38 . . 116.8(2) ?
    C40 C39 C38 . . 120.1(3) ?
    C39 C40 C41 . . 117.2(3) ?
    C39 C40 H40 . . 121.4 ?
    C41 C40 H40 . . 121.4 ?
    C42 C41 C40 . . 120.0(3) ?
    C42 C41 H41 . . 120 ?
    C40 C41 H41 . . 120 ?
    C41 C42 C43 . . 118.7(3) ?
    C41 C42 H42 . . 120.7 ?
    C43 C42 H42 . . 120.7 ?
    N12 C43 C42 . . 123.8(4) ?
    N12 C43 H43 . . 118.1 ?
    C42 C43 H43 . . 118.1 ?
    N10 C44 C45 . . 124.1(3) ?
    N10 C44 C36 . . 115.0(2) ?
    C45 C44 C36 . . 120.9(3) ?
    C44 C45 C46 . . 117.3(3) ?
    C44 C45 H45 . . 121.4 ?
    C46 C45 H45 . . 121.4 ?
    C47 C46 C45 . . 118.7(4) ?
    C47 C46 H46 . . 120.6 ?
    C45 C46 H46 . . 120.6 ?
    C48 C47 C46 . . 119.5(4) ?
    C48 C47 H47 . . 120.3 ?
    C46 C47 H47 . . 120.3 ?
    C47 C48 N10 . . 123.9(4) ?
    C47 C48 H48 . . 118.1 ?
    N10 C48 H48 . . 118.1 ?
    N13 C49 N14 . . 166.7(6) ?
    C50 N14 C49 . . 122.7(5) ?
    N15 C50 N14 . . 168.6(6) ?
    H11W O1W H12W . . 109(3) ?
    H21W O2W H22W . . 105(4) ?
    H31W O3W H32W . . 105(13) ?
    H41W O4W H42W . . 108(17) ?
    H51A O5WA H52A . . 105(13) ?
    H51B O5WB H52B . . 113(10) ?
    N16A C51A N17A . . 176.5(17) ?
    C51A N17A C52A . . 130.4(13) ?
    N18A C52A N17A . . 172.7(18) ?
    C51B N16B H52A . . 125(2) ?
    N16B C51B N17B . . 176.5(17) ?
    C51B N17B C52B . . 123.3(19) ?
    N18B C52B N17B . . 167(3) ?
loop_
    _geom_torsion_atom_site_label_1
    _geom_torsion_atom_site_label_2
    _geom_torsion_atom_site_label_3
    _geom_torsion_atom_site_label_4
    _geom_torsion_site_symmetry_1
    _geom_torsion_site_symmetry_2
    _geom_torsion_site_symmetry_3
    _geom_torsion_site_symmetry_4
    _geom_torsion
    _geom_torsion_publ_flag
    N8 Fe1 N1 C5 . . . . 3.0(2) ?
    N2 Fe1 N1 C5 . . . . -176.7(2) ?
    N7 Fe1 N1 C5 . . . . -77.5(2) ?
    N9 Fe1 N1 C5 . . . . 85.4(2) ?
    N3 Fe1 N1 C5 . . . . -176.8(2) ?
    N8 Fe1 N1 C1 . . . . 172.95(15) ?
    N2 Fe1 N1 C1 . . . . -6.76(15) ?
    N7 Fe1 N1 C1 . . . . 92.46(16) ?
    N9 Fe1 N1 C1 . . . . -104.65(16) ?
    N3 Fe1 N1 C1 . . . . -6.9(3) ?
    N7 Fe1 N2 C13 . . . . -84.51(17) ?
    N9 Fe1 N2 C13 . . . . 95.93(17) ?
    N1 Fe1 N2 C13 . . . . 1.42(16) ?
    N3 Fe1 N2 C13 . . . . -178.62(17) ?
    N7 Fe1 N2 C11 . . . . 94.33(16) ?
    N9 Fe1 N2 C11 . . . . -85.23(16) ?
    N1 Fe1 N2 C11 . . . . -179.73(16) ?
    N3 Fe1 N2 C11 . . . . 0.22(15) ?
    N8 Fe1 N3 C10 . . . . 2.4(2) ?
    N2 Fe1 N3 C10 . . . . -177.9(2) ?
    N7 Fe1 N3 C10 . . . . 84.10(19) ?
    N9 Fe1 N3 C10 . . . . -78.63(19) ?
    N1 Fe1 N3 C10 . . . . -177.8(2) ?
    N8 Fe1 N3 C6 . . . . 173.59(14) ?
    N2 Fe1 N3 C6 . . . . -6.70(14) ?
    N7 Fe1 N3 C6 . . . . -104.70(15) ?
    N9 Fe1 N3 C6 . . . . 92.57(15) ?
    N1 Fe1 N3 C6 . . . . -6.6(3) ?
    N8 Fe1 N7 C29 . . . . -175.68(19) ?
    N2 Fe1 N7 C29 . . . . 4.04(19) ?
    N9 Fe1 N7 C29 . . . . -177.4(2) ?
    N1 Fe1 N7 C29 . . . . -76.36(18) ?
    N3 Fe1 N7 C29 . . . . 86.09(18) ?
    N8 Fe1 N7 C25 . . . . -2.77(15) ?
    N2 Fe1 N7 C25 . . . . 176.95(15) ?
    N9 Fe1 N7 C25 . . . . -4.5(4) ?
    N1 Fe1 N7 C25 . . . . 96.54(15) ?
    N3 Fe1 N7 C25 . . . . -101.00(15) ?
    N7 Fe1 N8 C37 . . . . -0.10(16) ?
    N9 Fe1 N8 C37 . . . . 179.37(18) ?
    N1 Fe1 N8 C37 . . . . -86.03(17) ?
    N3 Fe1 N8 C37 . . . . 93.92(17) ?
    N7 Fe1 N8 C35 . . . . 178.32(18) ?
    N9 Fe1 N8 C35 . . . . -2.21(17) ?
    N1 Fe1 N8 C35 . . . . 92.39(17) ?
    N3 Fe1 N8 C35 . . . . -87.66(17) ?
    N8 Fe1 N9 C34 . . . . -172.0(2) ?
    N2 Fe1 N9 C34 . . . . 8.3(2) ?
    N7 Fe1 N9 C34 . . . . -170.2(3) ?
    N1 Fe1 N9 C34 . . . . 90.0(2) ?
    N3 Fe1 N9 C34 . . . . -72.4(2) ?
    N8 Fe1 N9 C30 . . . . -5.17(17) ?
    N2 Fe1 N9 C30 . . . . 175.11(17) ?
    N7 Fe1 N9 C30 . . . . -3.4(4) ?
    N1 Fe1 N9 C30 . . . . -103.23(17) ?
    N3 Fe1 N9 C30 . . . . 94.34(18) ?
    C5 N1 C1 C2 . . . . 4.5(3) ?
    Fe1 N1 C1 C2 . . . . -166.2(2) ?
    C5 N1 C1 C13 . . . . -178.8(2) ?
    Fe1 N1 C1 C13 . . . . 10.4(2) ?
    N1 C1 C2 C3 . . . . -3.5(4) ?
    C13 C1 C2 C3 . . . . -179.7(3) ?
    C1 C2 C3 C4 . . . . 0.3(5) ?
    C2 C3 C4 C5 . . . . 1.7(6) ?
    C1 N1 C5 C4 . . . . -2.5(4) ?
    Fe1 N1 C5 C4 . . . . 167.1(3) ?
    C3 C4 C5 N1 . . . . -0.6(5) ?
    C10 N3 C6 C7 . . . . 4.8(3) ?
    Fe1 N3 C6 C7 . . . . -167.20(17) ?
    C10 N3 C6 C11 . . . . -176.75(19) ?
    Fe1 N3 C6 C11 . . . . 11.3(2) ?
    N3 C6 C7 C8 . . . . -4.9(3) ?
    C11 C6 C7 C8 . . . . 176.9(2) ?
    C6 C7 C8 C9 . . . . 1.1(4) ?
    C7 C8 C9 C10 . . . . 2.6(4) ?
    C6 N3 C10 C9 . . . . -1.0(3) ?
    Fe1 N3 C10 C9 . . . . 169.9(2) ?
    C8 C9 C10 N3 . . . . -2.7(4) ?
    C13 N2 C11 C12 . . . . 6.4(3) ?
    Fe1 N2 C11 C12 . . . . -172.42(15) ?
    C13 N2 C11 C6 . . . . -175.49(18) ?
    Fe1 N2 C11 C6 . . . . 5.7(2) ?
    N3 C6 C11 N2 . . . . -10.8(3) ?
    C7 C6 C11 N2 . . . . 167.5(2) ?
    N3 C6 C11 C12 . . . . 167.0(2) ?
    C7 C6 C11 C12 . . . . -14.7(4) ?
    C14 N5 C12 C11 . . . . 3.9(3) ?
    C14 N5 C12 C20 . . . . -175.6(2) ?
    N2 C11 C12 N5 . . . . -10.5(3) ?
    C6 C11 C12 N5 . . . . 171.8(2) ?
    N2 C11 C12 C20 . . . . 169.1(2) ?
    C6 C11 C12 C20 . . . . -8.6(4) ?
    C11 N2 C13 C14 . . . . 3.7(3) ?
    Fe1 N2 C13 C14 . . . . -177.50(15) ?
    C11 N2 C13 C1 . . . . -175.07(18) ?
    Fe1 N2 C13 C1 . . . . 3.8(2) ?
    N1 C1 C13 N2 . . . . -9.1(3) ?
    C2 C1 C13 N2 . . . . 167.4(2) ?
    N1 C1 C13 C14 . . . . 172.4(2) ?
    C2 C1 C13 C14 . . . . -11.2(4) ?
    C12 N5 C14 C13 . . . . 6.6(3) ?
    C12 N5 C14 C15 . . . . -173.8(2) ?
    N2 C13 C14 N5 . . . . -10.5(3) ?
    C1 C13 C14 N5 . . . . 168.0(2) ?
    N2 C13 C14 C15 . . . . 169.9(2) ?
    C1 C13 C14 C15 . . . . -11.6(4) ?
    C19 N6 C15 C16 . . . . -0.3(4) ?
    C19 N6 C15 C14 . . . . -177.9(3) ?
    N5 C14 C15 N6 . . . . 132.0(2) ?
    C13 C14 C15 N6 . . . . -48.3(3) ?
    N5 C14 C15 C16 . . . . -45.7(3) ?
    C13 C14 C15 C16 . . . . 134.0(3) ?
    N6 C15 C16 C17 . . . . 0.5(4) ?
    C14 C15 C16 C17 . . . . 178.0(3) ?
    C15 C16 C17 C18 . . . . -0.7(5) ?
    C16 C17 C18 C19 . . . . 0.6(6) ?
    C15 N6 C19 C18 . . . . 0.2(5) ?
    C17 C18 C19 N6 . . . . -0.4(6) ?
    C24 N4 C20 C21 . . . . -1.7(4) ?
    C24 N4 C20 C12 . . . . 177.0(2) ?
    N5 C12 C20 N4 . . . . 129.0(2) ?
    C11 C12 C20 N4 . . . . -50.5(3) ?
    N5 C12 C20 C21 . . . . -52.2(3) ?
    C11 C12 C20 C21 . . . . 128.3(3) ?
    N4 C20 C21 C22 . . . . 2.9(4) ?
    C12 C20 C21 C22 . . . . -175.7(3) ?
    C20 C21 C22 C23 . . . . -1.4(5) ?
    C21 C22 C23 C24 . . . . -1.1(6) ?
    C20 N4 C24 C23 . . . . -1.1(5) ?
    C22 C23 C24 N4 . . . . 2.5(6) ?
    C29 N7 C25 C26 . . . . 2.0(3) ?
    Fe1 N7 C25 C26 . . . . -171.45(17) ?
    C29 N7 C25 C37 . . . . 178.33(18) ?
    Fe1 N7 C25 C37 . . . . 4.8(2) ?
    N7 C25 C26 C27 . . . . -1.9(3) ?
    C37 C25 C26 C27 . . . . -177.6(2) ?
    C25 C26 C27 C28 . . . . 0.6(4) ?
    C26 C27 C28 C29 . . . . 0.4(4) ?
    C25 N7 C29 C28 . . . . -1.0(3) ?
    Fe1 N7 C29 C28 . . . . 171.73(17) ?
    C27 C28 C29 N7 . . . . -0.3(4) ?
    C34 N9 C30 C31 . . . . 4.0(4) ?
    Fe1 N9 C30 C31 . . . . -163.9(2) ?
    C34 N9 C30 C35 . . . . 178.7(2) ?
    Fe1 N9 C30 C35 . . . . 10.8(3) ?
    N9 C30 C31 C32 . . . . -2.0(4) ?
    C35 C30 C31 C32 . . . . -176.0(3) ?
    C30 C31 C32 C33 . . . . -1.5(5) ?
    C31 C32 C33 C34 . . . . 2.9(6) ?
    C30 N9 C34 C33 . . . . -2.5(4) ?
    Fe1 N9 C34 C33 . . . . 163.8(3) ?
    C32 C33 C34 N9 . . . . -0.9(6) ?
    C37 N8 C35 C36 . . . . 6.1(3) ?
    Fe1 N8 C35 C36 . . . . -172.28(17) ?
    C37 N8 C35 C30 . . . . -173.1(2) ?
    Fe1 N8 C35 C30 . . . . 8.5(3) ?
    N9 C30 C35 N8 . . . . -12.3(3) ?
    C31 C30 C35 N8 . . . . 162.2(3) ?
    N9 C30 C35 C36 . . . . 168.6(2) ?
    C31 C30 C35 C36 . . . . -16.9(4) ?
    C38 N11 C36 C35 . . . . 5.0(4) ?
    C38 N11 C36 C44 . . . . -173.7(2) ?
    N8 C35 C36 N11 . . . . -10.0(4) ?
    C30 C35 C36 N11 . . . . 169.1(2) ?
    N8 C35 C36 C44 . . . . 168.6(2) ?
    C30 C35 C36 C44 . . . . -12.3(4) ?
    C35 N8 C37 C38 . . . . 2.4(3) ?
    Fe1 N8 C37 C38 . . . . -179.26(16) ?
    C35 N8 C37 C25 . . . . -175.71(19) ?
    Fe1 N8 C37 C25 . . . . 2.7(2) ?
    N7 C25 C37 N8 . . . . -4.7(3) ?
    C26 C25 C37 N8 . . . . 171.3(2) ?
    N7 C25 C37 C38 . . . . 177.5(2) ?
    C26 C25 C37 C38 . . . . -6.5(4) ?
    C36 N11 C38 C37 . . . . 3.9(4) ?
    C36 N11 C38 C39 . . . . -174.3(2) ?
    N8 C37 C38 N11 . . . . -7.6(3) ?
    C25 C37 C38 N11 . . . . 170.0(2) ?
    N8 C37 C38 C39 . . . . 170.4(2) ?
    C25 C37 C38 C39 . . . . -12.0(4) ?
    C43 N12 C39 C40 . . . . -0.7(4) ?
    C43 N12 C39 C38 . . . . -177.9(2) ?
    N11 C38 C39 N12 . . . . 128.8(2) ?
    C37 C38 C39 N12 . . . . -49.3(3) ?
    N11 C38 C39 C40 . . . . -48.5(3) ?
    C37 C38 C39 C40 . . . . 133.4(3) ?
    N12 C39 C40 C41 . . . . 0.4(4) ?
    C38 C39 C40 C41 . . . . 177.5(2) ?
    C39 C40 C41 C42 . . . . 0.0(5) ?
    C40 C41 C42 C43 . . . . -0.2(5) ?
    C39 N12 C43 C42 . . . . 0.6(4) ?
    C41 C42 C43 N12 . . . . -0.1(5) ?
    C48 N10 C44 C45 . . . . -2.6(5) ?
    C48 N10 C44 C36 . . . . 178.8(3) ?
    N11 C36 C44 N10 . . . . 128.7(3) ?
    C35 C36 C44 N10 . . . . -50.0(4) ?
    N11 C36 C44 C45 . . . . -49.9(4) ?
    C35 C36 C44 C45 . . . . 131.4(3) ?
    N10 C44 C45 C46 . . . . 2.6(5) ?
    C36 C44 C45 C46 . . . . -178.9(3) ?
    C44 C45 C46 C47 . . . . -0.8(5) ?
    C45 C46 C47 C48 . . . . -0.9(6) ?
    C46 C47 C48 N10 . . . . 1.0(7) ?
    C44 N10 C48 C47 . . . . 0.7(6) ?
    N13 C49 N14 C50 . . . . 164(2) ?
    C49 N14 C50 N15 . . . . 180(10) ?
    C51B N17B C52B N18B . . . . -114(12) ?
loop_
    _geom_hbond_atom_site_label_D
    _geom_hbond_atom_site_label_H
    _geom_hbond_atom_site_label_A
    _geom_hbond_site_symmetry_A
    _geom_hbond_distance_DH
    _geom_hbond_distance_HA
    _geom_hbond_distance_DA
    _geom_hbond_angle_DHA
    O1W H11W N13 4_566 0.84(2) 2.17(3) 2.862(5) 139(3)
    O1W H12W N12 4_566 0.86(2) 1.98(2) 2.830(4) 173(3)
    O2W H21W N15 . 0.85(3) 2.16(4) 2.903(6) 146(3)
    O2W H22W O1W . 0.86(3) 1.96(3) 2.785(4) 160(4)
    O3W H31W N10 . 0.86(11) 2.32(13) 2.909(10) 126(11)
    O3W H32W O5WA 3_656 0.86(12) 2.29(15) 2.87(2) 126(15)
    O3W H32W O4W . 0.86(12) 2.11(18) 2.46(3) 104(13)
    O3W H32W O4W 3_656 0.86(12) 2.41(12) 3.24(3) 162(15)
    O4W H41W O5WA . 0.85(7) 1.95(9) 2.72(4) 153(17)
    O5WA H52A N16A . 0.85(4) 2.19(4) 2.92(2) 143(7)
    O5WB H51B N6 . 0.85(11) 2.52(12) 3.188(8) 136(13)
    O5WB H52B N16B . 0.86(8) 2.22(7) 3.057(18) 164(10)
    C8 H8 O4W 4_565 0.93 2.45 3.349(16) 162
data_global
_journal_date_recd_electronic     2009-12-13
_journal_date_accepted     2010-01-27
_journal_name_full     'Acta Crystallographica, Section E'
_journal_year     2010
_journal_volume     66
_journal_issue      3
_journal_page_first     m249
_journal_page_last     m250
_journal_paper_category     QM
_journal_coeditor_code     ZL2260
_publ_contact_author     'Gotzon Madariaga'
_publ_contact_author_email     gotzon.madariaga@ehu.es
_publ_section_title
;\
Bis(2,3,5,6-tetra-2-pyridylpyrazine-\k^3^<i>N</i>^2^,<i>N</i>^1^,<i>N</i>^6^)\
iron(II) bis(dicyanamidate) 4.5-hydrate
;
loop_
    _publ_author_name
    _publ_author_footnote
    _publ_author_address
    'Callejo, L.' .
;
Departamento de Qu\'imica Inorg\'anica
Facultad de Ciencia y Tecnolog\'ia
Universidad del Pa\'is Vasco
Apdo. 644
E-48080 Bilbao
Spain
;
    'De la Pinta, N.' .
;
Departamento de Qu\'imica Inorg\'anica
Facultad de Ciencia y Tecnolog\'ia
Universidad del Pa\'is Vasco
Apdo. 644
E-48080 Bilbao
Spain
;
    'Madariaga, G.' .
;
Departamento de F\'isica de la Materia Condensada
Facultad de Ciencia y Tecnolog\'ia
Universidad del Pa\'is Vasco
Apdo. 644
E-48080 Bilbao
Spain
;
    'Fidalgo, M.L.' .
;
Departamento de Qu\'imica Inorg\'anica
Facultad de Farmacia
Universidad del Pa\'is Vasco
Apdo. 450
E-01080 Vitoria
Spain
;
    'Cort\'es, R.' .
;
Departamento de Qu\'imica Inorg\'anica
Facultad de Farmacia
Universidad del Pa\'is Vasco
Apdo. 450
E-01080 Vitoria
Spain
;
_publ_section_synopsis     .
