# Supplementary material for: Bis(2,3,5,6-tetra-2-pyridylpyrazine-κ3 N 2,N 1,N 6)iron(II) bis­(dicyanamidate) 4.5-hydrate
Source: Acta Crystallogr Sect E Struct Rep Online. 2010 Feb 3;66(Pt 3):m249–50. doi: 10.1107/S1600536810003363 (PMC2983613; doi:10.1107/S1600536810003363)
Supplement: Supplementary file 2 [file e-66-0m249-Isup2.hkl]

#
# h,k,l, Fc-squared, Fo-squared, sigma(Fo-squared) and status flag
#
data_I
_shelx_title ' I         P 21/c       R'
_shelx_refln_list_code          4
_shelx_F_calc_maximum      486.86
_exptl_crystal_F_000      2164.00
_reflns_d_resolution_high  0.6718
 
loop_
 _symmetry_equiv_pos_as_xyz
 'x, y, z'
 '-x, y+1/2, -z+1/2'
 '-x, -y, -z'
 'x, -y-1/2, z-1/2'
 
_cell_length_a    13.9216
_cell_length_b    18.9271
_cell_length_c    19.1425
_cell_angle_alpha  90.000
_cell_angle_beta   97.017
_cell_angle_gamma  90.000
 
_shelx_F_squared_multiplier     1.000
 
loop_
 _refln_index_h
 _refln_index_k
 _refln_index_l
 _refln_F_squared_calc
 _refln_F_squared_meas
 _refln_F_squared_sigma
 _refln_observed_status
   3   0   0    93580.97    90797.81   3922.57 o
   4   0   0     5465.60     6218.68    130.83 o
   5   0   0      208.31      167.89     20.34 o
   6   0   0    26073.02    31278.55   1105.66 o
   7   0   0    13612.47    16277.96    490.39 o
   8   0   0    14769.10    15817.37    295.40 o
   9   0   0     3201.22     3309.57    152.55 o
  10   0   0        4.54       30.78     24.11 o
  11   0   0     2209.24     2306.84     85.31 o
  12   0   0     1453.04     1515.54     62.79 o
  13   0   0      352.72      256.87     34.39 o
  14   0   0      453.41      412.36     54.53 o
  15   0   0      114.10      130.28     42.21 o
  16   0   0        4.52       46.32     42.66 o
  17   0   0      144.89      107.85     69.60 o
  18   0   0      181.94      163.71     81.08 o
  19   0   0      341.68      434.26    127.91 o
   3   1   0    14775.05    16089.72    125.86 o
   4   1   0     1005.42     1200.01     16.70 o
   5   1   0     5627.02     6783.04    134.43 o
   6   1   0      133.21       99.34     10.51 o
   7   1   0     6316.38     7382.79    159.04 o
   8   1   0       81.47       78.50     12.28 o
   9   1   0      169.39      191.42     16.92 o
  10   1   0     1919.59     1919.70     59.78 o
  11   1   0      476.71      381.03     25.28 o
  12   1   0     1883.42     1695.82     43.93 o
  13   1   0      365.59      311.39     34.53 o
  14   1   0      202.01      196.05     27.69 o
  15   1   0      470.85      439.85     43.37 o
  16   1   0      106.24       84.76     38.07 o
  17   1   0        3.44        6.98     38.14 o
  18   1   0       44.03       56.38     53.45 o
  19   1   0       65.22       82.55     61.17 o
   2   2   0     2559.85     2824.80     25.91 o
   3   2   0     4243.34     4318.35     82.48 o
   4   2   0     2909.73     2910.56     56.67 o
   5   2   0     2498.61     2874.66     58.47 o
   6   2   0     6266.25     7040.09    115.99 o
   7   2   0     1347.48     1680.47     52.07 o
   8   2   0       84.04      111.50     14.11 o
   9   2   0       27.17       19.61     10.18 o
  10   2   0       35.87       44.17     14.35 o
  11   2   0      852.08      764.82     33.36 o
  12   2   0      464.71      469.13     35.97 o
  13   2   0     1738.33     1618.93     46.43 o
  14   2   0       11.23       52.64     25.06 o
  15   2   0       49.44       41.68     28.14 o
  16   2   0        0.06       31.92     27.00 o
  17   2   0      121.06      157.43     43.67 o
  18   2   0       18.70       41.81     56.10 o
  19   2   0      147.82      151.97     57.79 o
   1   3   0       66.25      123.02      7.53 o
   2   3   0     1127.22      991.03     17.87 o
   3   3   0    12361.53    13760.68    264.37 o
   4   3   0    14877.23    16417.61    302.64 o
   5   3   0     2219.04     2328.37     49.60 o
   6   3   0     1290.60     1400.85     21.99 o
   7   3   0       56.18       82.41     11.78 o
   8   3   0     7521.41     7773.93    127.24 o
   9   3   0      566.30      527.62     20.68 o
  10   3   0      139.51      109.97     16.91 o
  11   3   0     1941.78     1778.71     36.19 o
  12   3   0     1454.73     1427.16     37.46 o
  13   3   0      371.36      399.60     29.64 o
  14   3   0     1245.00     1256.73     45.43 o
  15   3   0      469.84      425.54     39.05 o
  16   3   0      708.00      755.04     64.20 o
  17   3   0      272.77      305.37     52.15 o
  18   3   0      196.46      221.62     69.31 o
  19   3   0       92.25      116.96     74.04 o
   0   4   0     2645.75     3097.39    139.17 o
   1   4   0     1606.33     1840.59     18.25 o
   2   4   0     9618.84    10474.88     63.15 o
   3   4   0      270.48      384.75     13.00 o
   4   4   0     6492.01     6692.51     65.88 o
   5   4   0     1160.59     1125.49     28.31 o
   6   4   0      463.55      511.76     16.98 o
   7   4   0     5601.49     5349.47    115.41 o
   8   4   0      930.36      726.08     21.09 o
   9   4   0     1211.34     1090.08     26.83 o
  10   4   0      455.40      443.26     28.07 o
  11   4   0       10.53       33.57     15.43 o
  12   4   0       76.74       61.26     17.52 o
  13   4   0      967.43     1006.60     36.46 o
  14   4   0       75.30       99.52     28.41 o
  15   4   0      777.39      762.03     52.06 o
  16   4   0      297.90      366.82     51.62 o
  17   4   0      115.26      173.39     50.69 o
  18   4   0       10.99       50.54     55.32 o
  19   4   0      150.56      139.38     69.82 o
   1   5   0    10182.19    10643.04    138.57 o
   2   5   0    38064.10    44580.17    373.57 o
   3   5   0    13592.22    14219.67    111.05 o
   4   5   0       68.87       70.20     10.52 o
   5   5   0        0.02       17.82      8.80 o
   6   5   0     1876.29     1825.28     63.70 o
   7   5   0      407.52      444.75     18.15 o
   8   5   0       25.51       28.37     12.47 o
   9   5   0      126.65      162.76     16.68 o
  10   5   0      154.01      131.03     17.22 o
  11   5   0      145.92      133.98     20.81 o
  12   5   0      433.42      423.84     28.84 o
  13   5   0      641.25      630.22     33.27 o
  14   5   0       27.71       47.29     23.22 o
  15   5   0       86.13      131.77     40.16 o
  16   5   0        8.88       70.66     38.27 o
  17   5   0      116.57       85.49     41.38 o
  18   5   0       80.28      101.41     53.67 o
  19   5   0       33.53       76.41     68.05 o
   0   6   0     8098.79     8610.37     56.66 o
   1   6   0    10552.28    10715.51    162.50 o
   2   6   0     1540.67     1747.90     22.08 o
   3   6   0      170.40      227.23     15.38 o
   4   6   0     1226.91     1131.53     21.62 o
   5   6   0      426.36      294.04     19.34 o
   6   6   0       69.86       35.69     10.64 o
   7   6   0     2141.49     2100.48     33.02 o
   8   6   0      809.65      748.90     23.88 o
   9   6   0      279.62      227.90     17.60 o
  10   6   0     1038.34     1182.17     31.38 o
  11   6   0     1781.41     1678.94     39.40 o
  12   6   0      629.34      633.01     29.61 o
  13   6   0      991.31      995.32     37.06 o
  14   6   0      311.03      333.89     39.55 o
  15   6   0      404.74      375.17     37.83 o
  16   6   0        2.06       38.03     30.90 o
  17   6   0      148.24      222.22     54.56 o
  18   6   0        3.24       55.02     44.60 o
  19   6   0       13.29       39.35     62.73 o
   1   7   0        0.14       20.94      8.33 o
   2   7   0        2.55       21.74      6.72 o
   3   7   0      200.36      247.95     13.13 o
   4   7   0      179.85      192.98     12.11 o
   5   7   0        4.35       50.20     11.88 o
   6   7   0      402.66      322.51     18.53 o
   7   7   0      698.12      786.20     23.57 o
   8   7   0      785.68      825.11     27.43 o
   9   7   0      594.84      505.26     24.40 o
  10   7   0      673.17      622.96     23.88 o
  11   7   0      223.65      171.10     22.03 o
  12   7   0      274.19      358.36     30.39 o
  13   7   0      370.08      337.87     29.42 o
  14   7   0      409.04      385.68     40.51 o
  15   7   0      411.17      378.43     44.68 o
  16   7   0      450.10      422.28     47.96 o
  17   7   0       69.42       80.40     41.36 o
  18   7   0      133.53      145.25     59.43 o
  19   7   0        2.79       86.24    115.27 o
   0   8   0     1251.24     1096.64     70.34 o
   1   8   0      191.61      179.94     10.02 o
   2   8   0      189.27      149.54      9.86 o
   3   8   0      198.31      176.34     12.07 o
   4   8   0      931.17      861.27     20.38 o
   5   8   0     2353.56     2412.01     30.11 o
   6   8   0     1973.09     1932.05     49.31 o
   7   8   0      472.29      565.42     22.57 o
   8   8   0       33.34       35.37     13.95 o
   9   8   0        3.93       26.38     13.43 o
  10   8   0      649.29      669.64     31.62 o
  11   8   0       22.65       28.59     20.13 o
  12   8   0       96.04       92.60     27.01 o
  13   8   0       39.28       67.42     28.04 o
  14   8   0        1.09       33.31     26.05 o
  15   8   0        2.89       39.05     28.79 o
  16   8   0       32.00       52.96     31.75 o
  17   8   0       18.23       34.62     32.28 o
  18   8   0       42.50       39.13     50.44 o
   1   9   0      440.78      614.99     15.00 o
   2   9   0      367.04      590.66     81.92 o
   3   9   0    10447.61    11934.56    167.45 o
   4   9   0     1196.12     1295.95     25.65 o
   5   9   0      307.95      361.34     17.05 o
   6   9   0      131.63      164.77     17.09 o
   7   9   0        1.46       24.94     13.73 o
   8   9   0       15.67       33.32     15.13 o
   9   9   0     2889.06     2747.76     83.68 o
  10   9   0     3667.37     4020.97     95.38 o
  11   9   0      232.56      207.67     27.67 o
  12   9   0      206.46      200.52     30.02 o
  13   9   0       40.05       45.55     25.32 o
  14   9   0      347.80      331.62     40.48 o
  15   9   0      182.34      156.46     38.70 o
  16   9   0      391.05      438.35     58.70 o
  17   9   0       98.85       69.54     46.53 o
  18   9   0       17.70       54.76     59.15 o
  19   9   0       55.72       12.63     82.60 o
   0  10   0    14202.35    14912.01    142.57 o
   1  10   0    11948.62    12996.51    200.90 o
   2  10   0    14186.88    15378.89     72.16 o
   3  10   0      126.61      116.93     11.75 o
   4  10   0    11279.69    11982.01     88.62 o
   5  10   0      243.09      294.73     16.57 o
   6  10   0      511.88      349.86     19.63 o
   7  10   0     2159.08     2158.78     44.31 o
   8  10   0     4396.94     4142.89     57.43 o
   9  10   0     1131.24     1207.37     36.48 o
  10  10   0     1348.42     1548.31     68.52 o
  11  10   0      136.48      113.81     27.50 o
  12  10   0       20.23       41.60     21.78 o
  13  10   0      272.26      318.43     35.02 o
  14  10   0      274.13      315.96     47.71 o
  15  10   0      258.04      270.56     50.53 o
  16  10   0       99.40      123.99     45.21 o
  17  10   0      167.98      246.82     62.09 o
  18  10   0       29.45       84.49     55.11 o
  19  10   0        0.12       58.63    104.23 o
   1  11   0      101.68      193.51     45.65 o
   2  11   0      753.33      805.33     65.51 o
   3  11   0     1815.39     1932.15     23.60 o
   4  11   0      767.10      943.80     22.11 o
   5  11   0      430.56      384.19     23.67 o
   6  11   0       48.53       43.99     13.99 o
   7  11   0        1.48       38.87     17.10 o
   8  11   0      735.25      806.42     30.61 o
   9  11   0      243.11      300.83     27.29 o
  10  11   0      338.31      351.62     39.93 o
  11  11   0      190.36      188.88     43.32 o
  12  11   0      241.50      241.43     43.85 o
  13  11   0      142.26      144.98     39.81 o
  14  11   0      171.82      209.23     49.18 o
  15  11   0       87.41      125.45     47.12 o
  16  11   0        8.63       30.63     34.36 o
  17  11   0       99.74       93.08     45.88 o
  18  11   0        0.50       53.42     59.11 o
   0  12   0     1338.36     1163.04     78.89 o
   1  12   0     1269.21     1357.22     47.33 o
   2  12   0      788.48      712.92     32.48 o
   3  12   0        4.17       19.42      7.02 o
   4  12   0       39.75       51.42     21.53 o
   5  12   0      137.22      106.47     21.00 o
   6  12   0      534.33      503.08     33.46 o
   7  12   0      220.84      185.49     44.92 o
   8  12   0     1315.62     1444.73     54.93 o
   9  12   0        8.28       34.59     25.20 o
  10  12   0      606.84      611.39     45.10 o
  11  12   0       14.12       39.51     25.54 o
  12  12   0       45.24       60.80     35.36 o
  13  12   0        5.32       29.74     26.92 o
  14  12   0       48.45       73.51     40.06 o
  15  12   0        4.37       39.16     37.08 o
  16  12   0        5.39       56.72     43.74 o
  17  12   0        4.39       84.07     63.98 o
  18  12   0       12.12       32.79     61.45 o
   1  13   0       61.74      120.05     28.61 o
   2  13   0       18.87       46.87     21.53 o
   3  13   0      374.06      364.19     27.83 o
   4  13   0      119.03      100.50     22.14 o
   5  13   0       40.27       40.28     16.39 o
   6  13   0      695.47      537.99     31.21 o
   7  13   0      380.11      473.89     76.50 o
   8  13   0     2730.40     2672.44     83.34 o
   9  13   0       23.57       31.21     21.60 o
  10  13   0      795.32      755.04     46.79 o
  11  13   0      488.94      538.22     65.69 o
  12  13   0      101.85       73.92     29.77 o
  13  13   0      158.33      151.79     38.65 o
  14  13   0      509.65      494.51     53.52 o
  15  13   0      182.13      174.25     56.42 o
  16  13   0       75.78       64.11     48.60 o
  17  13   0      200.62      166.45     68.91 o
   0  14   0      857.98      902.91     74.18 o
   1  14   0     1774.70     1671.66     49.95 o
   2  14   0      852.48      699.70     40.46 o
   3  14   0      105.50       78.92     18.06 o
   4  14   0     1743.15     1748.06     97.30 o
   5  14   0     1490.69     1479.97     80.97 o
   6  14   0      112.92       75.79     23.40 o
   7  14   0      930.64      953.40     57.44 o
   8  14   0      310.37      358.97     50.10 o
   9  14   0        4.86       23.86     24.89 o
  10  14   0       19.65       31.78     35.00 o
  11  14   0      495.38      511.63     62.65 o
  12  14   0       10.00       41.00     36.06 o
  13  14   0      215.20      210.35     59.50 o
  14  14   0       16.53       50.79     48.66 o
  15  14   0        0.76       24.75     42.88 o
  16  14   0       71.81       66.12     57.08 o
  17  14   0       18.40       43.31     59.24 o
   1  15   0      293.76      302.05     37.40 o
   2  15   0       28.91       58.64     26.63 o
   3  15   0      292.11      303.80     42.34 o
   4  15   0       21.62      143.59     35.54 o
   5  15   0        2.32       53.21     27.68 o
   6  15   0       19.76       12.24     20.69 o
   7  15   0      153.66      159.86     41.72 o
   8  15   0       62.86       51.18     28.80 o
   9  15   0       15.20       42.31     34.62 o
  10  15   0        1.15       15.40     29.91 o
  11  15   0       23.55       58.91     39.28 o
  12  15   0      113.57      132.31     51.96 o
  13  15   0        6.70       36.60     40.95 o
  14  15   0        4.88       35.91     45.70 o
  15  15   0        1.44       40.72     52.59 o
  16  15   0        0.10       56.60     63.95 o
   0  16   0      629.01      590.46     52.79 o
   1  16   0     1136.45     1098.43     49.83 o
   2  16   0     1100.80      982.54     51.23 o
   3  16   0      672.92      588.51     42.02 o
   4  16   0     1947.78     2020.88     66.28 o
   5  16   0      997.81     1010.45     54.99 o
   6  16   0      437.40      409.05     39.92 o
   7  16   0      959.91      929.05     55.30 o
   8  16   0      138.47      207.22     44.06 o
   9  16   0        7.37       23.18     25.22 o
  10  16   0       84.07       43.39     30.27 o
  11  16   0      497.93      557.89     68.11 o
  12  16   0       28.83       51.63     53.92 o
  13  16   0      308.18      234.56     73.74 o
  14  16   0      121.59      127.65     62.15 o
  15  16   0        0.30       28.31     59.62 o
  16  16   0        1.11       33.69     86.37 o
   1  17   0       48.17       78.05     36.21 o
   2  17   0      220.93      294.88     43.63 o
   3  17   0       22.85       38.65     27.97 o
   4  17   0       15.76       68.66     31.17 o
   5  17   0       73.13      103.51     32.89 o
   6  17   0       56.86       43.60     24.52 o
   7  17   0        1.70       30.51     31.62 o
   8  17   0        7.16       48.55     32.80 o
   9  17   0        3.65       21.42     26.18 o
  10  17   0      142.60       89.40     34.07 o
  11  17   0       27.49       79.67     35.99 o
  12  17   0      238.11      196.36     52.51 o
  13  17   0       33.82       47.93     49.73 o
  14  17   0       95.31      156.19     69.94 o
  15  17   0       59.33       82.39     63.55 o
   0  18   0        0.40       21.19     29.10 o
   1  18   0        2.14       32.31     22.74 o
   2  18   0      457.70      399.66     45.39 o
   3  18   0      199.78      185.91     36.51 o
   4  18   0      155.69      176.21     39.16 o
   5  18   0       36.55       66.67     39.40 o
   6  18   0       31.55       33.99     29.90 o
   7  18   0       17.68       30.50     28.37 o
   8  18   0      316.40      353.13     58.07 o
   9  18   0      125.45      101.41     31.99 o
  10  18   0        0.85       46.04     37.49 o
  11  18   0       11.82       36.79     33.77 o
  12  18   0       65.27       97.90     48.31 o
  13  18   0        0.10       33.65     41.48 o
  14  18   0        4.46       51.17     43.84 o
  15  18   0       29.40       50.46     50.87 o
   1  19   0      198.05      139.13     32.04 o
   2  19   0      263.45      338.59     43.80 o
   3  19   0       47.31       52.75     30.93 o
   4  19   0      243.41      176.53     31.15 o
   5  19   0     1052.14      972.75     61.30 o
   6  19   0      155.65      111.47     32.26 o
   7  19   0       16.57       37.85     30.77 o
   8  19   0       27.26       59.82     44.53 o
   9  19   0       32.49       43.48     33.67 o
  10  19   0      103.81      156.90     49.24 o
  11  19   0        8.83       36.93     38.39 o
  12  19   0       39.45       96.30     51.22 o
  13  19   0       57.16       84.39     50.00 o
  14  19   0        2.71       42.40     58.71 o
   0  20   0      103.29      125.61     46.06 o
   1  20   0       29.73       69.59     32.74 o
   2  20   0      491.21      578.17     48.42 o
   3  20   0      141.18      144.73     35.30 o
   4  20   0      107.70      152.92     48.96 o
   5  20   0        2.93       38.02     31.98 o
   6  20   0        2.86       22.55     30.93 o
   7  20   0        3.42       37.01     31.37 o
   8  20   0      319.66      330.62     52.96 o
   9  20   0       23.94       57.68     35.72 o
  10  20   0      218.53      291.87     60.20 o
  11  20   0      157.67      161.34     56.85 o
  12  20   0      212.41      356.46     72.67 o
  13  20   0      304.73      466.40     76.98 o
   1  21   0      226.45      199.24     41.76 o
   2  21   0       64.86       88.37     34.38 o
   3  21   0       82.40      119.57     40.65 o
   4  21   0      177.45      158.25     42.47 o
   5  21   0      233.28      218.34     55.61 o
   6  21   0       15.38       54.24     34.82 o
   7  21   0       41.22       70.15     39.72 o
   8  21   0        8.33       38.40     41.75 o
   9  21   0        0.38       43.19     39.84 o
  10  21   0       25.98       53.09     44.74 o
  11  21   0       25.85       58.86     48.44 o
  12  21   0       29.45       77.16     48.45 o
   0  22   0      498.43      478.25     64.19 o
   1  22   0        0.29       31.82     25.36 o
   2  22   0       13.87       35.70     25.68 o
   3  22   0        0.18       53.78     32.29 o
   4  22   0       92.65       83.12     38.67 o
   5  22   0       18.93       33.38     35.06 o
   6  22   0       12.65       39.27     36.87 o
   7  22   0        1.66       34.94     34.21 o
   8  22   0        0.61       62.10     39.18 o
   9  22   0       19.43       84.77     47.21 o
  10  22   0       13.66       60.49     54.12 o
  11  22   0        3.43       65.15     51.11 o
   1  23   0        0.37       31.09     30.85 o
   2  23   0        1.43       63.49     34.73 o
   3  23   0        2.27       61.82     38.22 o
   4  23   0       17.59       32.15     33.93 o
   5  23   0       11.19       55.48     39.19 o
   6  23   0        7.31       49.93     46.51 o
   7  23   0        9.02       60.91     47.41 o
   8  23   0      132.34       97.63     48.92 o
   9  23   0       77.04      116.75     55.30 o
  10  23   0       56.07       63.61     64.69 o
   0  24   0       61.26       51.86     56.90 o
   1  24   0       30.23       58.07     32.36 o
   2  24   0      245.11      288.29     50.85 o
   3  24   0      337.81      322.70     50.99 o
   4  24   0       47.97       64.24     36.73 o
   5  24   0       36.97       50.78     36.26 o
   6  24   0       71.37       74.07     50.46 o
   7  24   0       10.62       59.33     48.20 o
   8  24   0       66.34       89.34     54.80 o
   9  24   0       98.20      103.64     96.25 o
   1  25   0       33.05       22.76     35.49 o
   2  25   0      131.10      170.54     54.08 o
   3  25   0       87.90      125.41     45.23 o
   4  25   0       67.89       49.10     37.12 o
   5  25   0        6.57       53.84     45.03 o
   6  25   0        6.78       56.58     50.65 o
   7  25   0        0.94       22.15     40.73 o
   0  26   0      305.91      196.84     73.58 o
   1  26   0       33.15       65.26     41.07 o
   2  26   0      180.27      201.39     54.60 o
   3  26   0      502.45      646.17     71.28 o
   4  26   0      122.66      161.61     51.05 o
   5  26   0       91.11       58.97     76.95 o
   1  27   0       18.31       34.04     58.03 o
   2  27   0        2.65       49.56     61.57 o
   3  27   0        5.20       56.46     83.63 o
 -19   1   1       84.79      108.16     65.03 o
 -18   1   1      418.48      432.83     84.41 o
 -17   1   1      138.92      138.65     43.90 o
 -16   1   1      411.09      359.11     42.63 o
 -15   1   1      452.79      442.07     38.76 o
 -14   1   1      110.94      132.32     25.76 o
 -13   1   1      844.53      908.16     39.96 o
 -12   1   1      249.12      254.89     23.84 o
 -11   1   1      347.78      376.00     20.85 o
 -10   1   1     1721.16     1713.03     49.87 o
  -9   1   1      251.65      207.70     16.90 o
  -8   1   1       32.02       32.99      9.28 o
  -7   1   1       10.97       17.88      7.28 o
  -6   1   1      379.78      415.43     13.95 o
  -5   1   1     3806.97     4557.83     86.02 o
  -4   1   1     1487.37     1372.37     29.97 o
  -3   1   1    14737.73    18741.59    235.34 o
  -2   1   1      220.60      300.66      8.37 o
   2   1   1      390.59      437.65      7.96 o
   3   1   1     1197.18     1323.75     14.69 o
   4   1   1     2448.12     2295.66     25.38 o
   5   1   1     1648.85     1584.17     33.74 o
   6   1   1      600.64      572.25     17.01 o
   7   1   1     3962.55     3858.64     34.69 o
   8   1   1      258.34      220.06     18.10 o
   9   1   1      932.26      738.24     28.28 o
  10   1   1      592.92      558.35     25.77 o
  11   1   1      744.52      675.59     32.21 o
  12   1   1      121.30       97.12     19.06 o
  13   1   1      294.99      327.90     29.44 o
  14   1   1       82.86       94.12     30.79 o
  15   1   1     2388.54     2560.69     70.01 o
  16   1   1      141.77      181.46     56.49 o
  17   1   1      524.37      429.20     78.78 o
  18   1   1      138.00       97.07     58.92 o
  19   1   1       25.65       57.08     52.24 o
 -19   2   1       18.36       62.83     62.04 o
 -18   2   1       14.80       20.23     53.84 o
 -17   2   1       25.99       31.88     33.14 o
 -16   2   1      462.64      373.98     41.77 o
 -15   2   1      538.97      496.23     44.78 o
 -14   2   1     1794.39     1793.40     50.60 o
 -13   2   1      395.38      482.37     37.81 o
 -12   2   1     1288.50     1378.76     51.83 o
 -11   2   1     1041.09     1151.77     38.39 o
 -10   2   1     2214.72     2365.22     45.42 o
  -9   2   1     3641.54     3399.71     56.27 o
  -8   2   1      263.06      219.32     13.03 o
  -7   2   1     8128.96     8701.75    117.42 o
  -6   2   1    48898.20    57777.40    545.52 o
  -5   2   1      742.69      818.44     13.60 o
  -4   2   1      451.06      387.90      9.62 o
  -3   2   1      403.79      480.75     13.78 o
  -2   2   1     5992.36     7076.67     77.01 o
   2   2   1     1163.68     1123.82     21.14 o
   3   2   1    23874.64    26000.99    318.57 o
   4   2   1      144.33      151.04      9.71 o
   5   2   1      396.16      398.83     13.05 o
   6   2   1     9379.10     9851.63    185.48 o
   7   2   1     8287.94     8349.23    141.82 o
   8   2   1     1226.48     1439.28     44.64 o
   9   2   1      465.55      437.69     21.03 o
  10   2   1       53.56       49.37     15.12 o
  11   2   1      165.90      130.06     23.02 o
  12   2   1      618.51      579.19     33.01 o
  13   2   1      162.18      122.06     26.37 o
  14   2   1       41.58       52.46     26.86 o
  15   2   1       26.60       23.51     28.62 o
  16   2   1       12.87       36.01     30.96 o
  17   2   1        0.01       41.21     42.62 o
  18   2   1       18.26       54.56     51.18 o
  19   2   1      123.91      209.45     80.11 o
 -19   3   1       46.98       99.27     78.30 o
 -18   3   1       13.53       49.48     40.18 o
 -17   3   1       77.99       75.61     35.87 o
 -16   3   1       51.09       43.98     31.31 o
 -15   3   1        0.67       28.38     22.95 o
 -14   3   1        6.83       33.35     20.99 o
 -13   3   1      932.45      768.29     36.70 o
 -12   3   1      117.24      106.22     21.67 o
 -11   3   1       79.06       98.81     16.33 o
 -10   3   1       40.23       59.03     14.71 o
  -9   3   1      835.61     1032.25     20.30 o
  -8   3   1        0.31       26.08      9.29 o
  -7   3   1      653.92      822.24     22.36 o
  -6   3   1     1926.46     2291.57     73.65 o
  -5   3   1    12030.12    13352.22    132.73 o
  -4   3   1    27149.91    32820.09    329.35 o
  -3   3   1    11197.93    12158.20    104.27 o
  -2   3   1       83.27       58.22      6.73 o
  -1   3   1      668.91      769.32     12.35 o
   0   3   1       26.95       10.80      4.43 o
   1   3   1     8073.81     9699.88    132.37 o
   2   3   1       41.95       29.75      7.42 o
   3   3   1     3756.12     3713.81     94.37 o
   4   3   1     6693.25     7250.13    164.77 o
   5   3   1      822.76      765.52     22.73 o
   6   3   1      123.94      129.36     11.64 o
   7   3   1     3039.11     3686.21    106.73 o
   8   3   1     1369.99     1532.01     49.10 o
   9   3   1       77.67       50.60     12.97 o
  10   3   1      864.58      807.49     28.52 o
  11   3   1      103.27       98.65     20.16 o
  12   3   1     1093.05     1017.08     33.56 o
  13   3   1      144.56      112.09     22.68 o
  14   3   1       13.98       27.65     20.96 o
  15   3   1       12.70       38.93     30.37 o
  16   3   1       96.54      135.91     43.15 o
  17   3   1        7.16       35.72     38.98 o
  18   3   1        1.57       49.92     55.36 o
  19   3   1       35.58       72.64     59.41 o
 -19   4   1       22.07       60.12     64.78 o
 -18   4   1       67.85       57.34     42.02 o
 -17   4   1      163.34      196.95     53.98 o
 -16   4   1       43.57       62.64     39.81 o
 -15   4   1      214.81      168.16     34.02 o
 -14   4   1      440.44      418.26     39.12 o
 -13   4   1       47.13       69.09     25.68 o
 -12   4   1      155.56      170.20     20.09 o
 -11   4   1      314.19      291.78     20.36 o
 -10   4   1      836.43      772.92     23.95 o
  -9   4   1     1741.36     1531.57     28.66 o
  -8   4   1     2207.96     2263.87     56.81 o
  -7   4   1      518.97      403.09     11.68 o
  -6   4   1     4384.32     4425.63     67.13 o
  -5   4   1    12418.29    13726.66    225.42 o
  -4   4   1      266.82      235.80     11.05 o
  -3   4   1     3106.88     3425.15     88.36 o
  -2   4   1     2056.81     1945.40     21.50 o
  -1   4   1    10798.16    11444.40     86.17 o
   0   4   1       78.51      115.95     12.73 o
   1   4   1    10525.78    11314.62    249.85 o
   2   4   1      930.13      767.67     27.48 o
   3   4   1    40394.55    48444.77    304.67 o
   4   4   1     8810.75     9836.85    125.22 o
   5   4   1       98.48       96.39      9.60 o
   6   4   1     3656.35     3997.47     61.75 o
   7   4   1      350.75      368.67     17.95 o
   8   4   1       11.83       58.48     15.01 o
   9   4   1       38.83       29.92     12.00 o
  10   4   1      988.20     1011.54     30.06 o
  11   4   1     1825.77     1765.84     39.99 o
  12   4   1       44.42       47.72     18.36 o
  13   4   1       40.36       45.49     18.26 o
  14   4   1       22.09       44.03     24.97 o
  15   4   1      185.94      135.61     40.86 o
  16   4   1        1.00       50.97     38.47 o
  17   4   1        3.07       35.05     34.63 o
  18   4   1       78.65      107.68     59.89 o
  19   4   1       17.60        3.30     57.64 o
 -19   5   1        2.80       75.71     56.15 o
 -18   5   1      108.20      113.45     50.08 o
 -17   5   1       91.13      120.17     49.05 o
 -16   5   1      172.77      184.58     41.33 o
 -15   5   1       38.68       45.73     23.82 o
 -14   5   1      348.25      297.02     31.41 o
 -13   5   1       10.50       29.58     19.57 o
 -12   5   1       35.51       38.19     16.41 o
 -11   5   1       31.98       41.00     15.02 o
 -10   5   1        2.40       22.38     10.49 o
  -9   5   1      161.05      146.76     16.64 o
  -8   5   1        8.65       24.95      9.70 o
  -7   5   1        0.66       16.13      5.44 o
  -6   5   1       33.97       25.78      7.47 o
  -5   5   1      851.36      854.59     20.24 o
  -4   5   1     1737.33     2056.28     51.84 o
  -3   5   1      243.67      334.63     12.52 o
  -2   5   1    12305.01    15196.15    179.49 o
  -1   5   1     8416.88     8583.98     49.59 o
   0   5   1     4127.91     4122.01     61.93 o
   1   5   1     8500.40     9106.74    148.60 o
   2   5   1    28060.79    33841.95    299.53 o
   3   5   1     1192.94     1551.18     45.59 o
   4   5   1     3164.14     3321.56     39.20 o
   5   5   1     6420.89     7251.38     73.49 o
   6   5   1     3812.51     4078.60     75.04 o
   7   5   1      928.20      899.11     24.59 o
   8   5   1     2822.44     2528.87     46.53 o
   9   5   1       78.95       62.22     15.80 o
  10   5   1      594.74      559.05     25.39 o
  11   5   1        4.26       28.40     14.19 o
  12   5   1       91.84       99.75     18.42 o
  13   5   1      753.47      761.09     33.40 o
  14   5   1     1128.00     1140.12     48.46 o
  15   5   1     1060.48     1119.94     58.29 o
  16   5   1      727.63      673.80     57.63 o
  17   5   1      123.82      145.30     55.25 o
  18   5   1       64.22       71.49     63.09 o
  19   5   1       78.22       62.06     66.32 o
 -19   6   1      156.38      255.34     66.29 o
 -18   6   1      188.88      214.74     59.99 o
 -17   6   1      340.07      415.49     57.28 o
 -16   6   1      177.54      206.74     49.17 o
 -15   6   1      270.04      225.20     33.85 o
 -14   6   1      105.95      114.33     23.61 o
 -13   6   1      134.95      129.47     24.83 o
 -12   6   1      590.94      556.69     28.42 o
 -11   6   1       58.79       68.97     18.60 o
 -10   6   1     1422.25     1452.35     59.71 o
  -9   6   1     1012.93      930.68     25.79 o
  -8   6   1     2618.29     2421.81     50.75 o
  -7   6   1     1016.20     1020.35     26.26 o
  -6   6   1      168.30      116.25     13.13 o
  -5   6   1      921.90      864.37     23.29 o
  -4   6   1       17.40       53.86     12.38 o
  -3   6   1        6.19       13.47      7.42 o
  -2   6   1     1157.57     1068.46     28.14 o
  -1   6   1     6070.86     6671.56    122.27 o
   0   6   1      191.92      232.13     14.61 o
   1   6   1     8928.37     9720.99     82.49 o
   2   6   1     2040.22     2561.60     88.72 o
   3   6   1    10330.78    10435.65    155.14 o
   4   6   1     3995.89     4175.25     84.31 o
   5   6   1       22.47       24.31      9.49 o
   6   6   1     2295.86     2151.80     77.46 o
   7   6   1     6561.24     6799.93    120.27 o
   8   6   1      262.42      240.73     18.11 o
   9   6   1      345.07      377.78     21.61 o
  10   6   1     1654.63     1718.42     36.89 o
  11   6   1      954.70      925.44     39.09 o
  12   6   1      411.99      424.84     28.93 o
  13   6   1      269.90      244.39     33.46 o
  14   6   1       16.70       53.72     24.72 o
  15   6   1       51.12       73.63     28.27 o
  16   6   1       63.88       41.57     33.46 o
  17   6   1       25.25       38.50     34.52 o
  18   6   1        3.04       51.33     57.46 o
  19   6   1       51.59       51.20     79.59 o
 -19   7   1       11.62       39.34     77.86 o
 -18   7   1       40.93       66.73     42.71 o
 -17   7   1       30.31       62.75     40.33 o
 -16   7   1      142.28      167.73     35.98 o
 -15   7   1       43.31       37.24     25.24 o
 -14   7   1       44.14       51.55     23.92 o
 -13   7   1       18.03       53.30     24.46 o
 -12   7   1     1378.98     1349.25     36.82 o
 -11   7   1      480.73      437.22     25.12 o
 -10   7   1        5.12       27.92     13.14 o
  -9   7   1     1154.82     1183.50     30.89 o
  -8   7   1      403.98      360.83     19.42 o
  -7   7   1     2222.19     2031.74     36.32 o
  -6   7   1      139.80      128.79     14.93 o
  -5   7   1       94.48       67.48      6.59 o
  -4   7   1     8272.79     9039.10     63.47 o
  -3   7   1     1257.94     1340.24     19.88 o
  -2   7   1        5.81       17.89      9.81 o
  -1   7   1       74.59       52.51     12.68 o
   0   7   1        0.96       22.13     10.94 o
   1   7   1      905.06      763.73     17.78 o
   2   7   1       93.72       78.30      8.00 o
   3   7   1      255.27      294.41     18.37 o
   4   7   1      390.30      471.92     18.57 o
   5   7   1     1435.12     1510.65     34.77 o
   6   7   1     1273.35     1279.70     38.76 o
   7   7   1        2.31       52.05     15.05 o
   8   7   1        3.74       20.48     12.07 o
   9   7   1        4.74       24.32     14.55 o
  10   7   1      884.91      770.02     33.55 o
  11   7   1     1130.41      989.75     34.08 o
  12   7   1      932.63      784.79     29.77 o
  13   7   1      138.06       89.94     27.19 o
  14   7   1       55.19       56.37     28.91 o
  15   7   1        8.80       39.50     29.29 o
  16   7   1      121.34      123.60     37.51 o
  17   7   1        1.09       39.81     42.68 o
  18   7   1      184.48      220.68     67.35 o
  19   7   1        2.14       67.42     83.68 o
 -19   8   1        2.22       35.35     74.68 o
 -18   8   1       78.78      102.06     56.58 o
 -17   8   1      145.80      129.64     38.56 o
 -16   8   1       94.02      119.32     36.97 o
 -15   8   1      377.04      338.14     39.35 o
 -14   8   1      864.46      867.16     44.23 o
 -13   8   1     1271.54     1318.14     47.51 o
 -12   8   1      652.41      719.92     35.20 o
 -11   8   1       74.60       85.99     18.70 o
 -10   8   1     2336.94     2337.78     44.91 o
  -9   8   1      864.31      836.16     29.88 o
  -8   8   1      312.47      249.00     17.78 o
  -7   8   1       47.07       39.49     13.45 o
  -6   8   1     8119.70     8675.80     94.12 o
  -5   8   1      853.71     1165.42     29.45 o
  -4   8   1      608.23      543.18     20.64 o
  -3   8   1      652.48      630.33     14.35 o
  -2   8   1       45.00       37.92     11.80 o
  -1   8   1     4317.90     3891.52     36.30 o
   0   8   1        7.20       22.36     10.89 o
   1   8   1       57.54       82.43     16.91 o
   2   8   1     4797.91     5335.40     69.46 o
   3   8   1     1538.26     1178.35     20.69 o
   4   8   1       37.66       54.22     11.55 o
   5   8   1     7379.92     7775.93     98.42 o
   6   8   1      364.60      275.14     16.00 o
   7   8   1     2292.63     2266.33     39.41 o
   8   8   1     1408.59     1519.80     35.64 o
   9   8   1       73.97       73.41     22.58 o
  10   8   1      393.35      377.50     39.58 o
  11   8   1     1949.17     2018.37     51.32 o
  12   8   1        2.26       26.07     24.33 o
  13   8   1       17.75       33.28     22.22 o
  14   8   1       84.35       97.71     31.20 o
  15   8   1       10.29       38.95     28.93 o
  16   8   1       21.49       36.12     30.87 o
  17   8   1      135.34      156.99     45.01 o
  18   8   1       48.13       87.33     47.18 o
 -19   9   1       14.74       54.03     83.01 o
 -18   9   1       26.96       44.75     58.55 o
 -17   9   1        0.74       45.90     39.81 o
 -16   9   1       10.11       35.67     36.28 o
 -15   9   1      204.61      202.75     38.11 o
 -14   9   1      349.20      346.63     44.26 o
 -13   9   1      427.32      442.83     41.96 o
 -12   9   1      596.86      594.18     34.76 o
 -11   9   1       59.45       48.62     18.21 o
 -10   9   1      368.88      343.43     36.13 o
  -9   9   1       13.86       23.63     12.28 o
  -8   9   1      189.20      150.64     19.41 o
  -7   9   1      344.72      317.02     20.97 o
  -6   9   1      165.08      203.35     17.18 o
  -5   9   1     1415.45     1227.56     48.47 o
  -4   9   1      487.24      502.41     18.66 o
  -3   9   1     5007.30     5653.74     86.05 o
  -2   9   1       40.26       53.68     14.53 o
  -1   9   1     1129.15     1315.32     30.57 o
   0   9   1     1814.26     1780.86     34.86 o
   1   9   1     2385.70     2387.26     33.26 o
   2   9   1      657.25      636.68     16.35 o
   3   9   1     1013.77      752.16     19.58 o
   4   9   1      224.90      163.81     14.95 o
   5   9   1      260.54      339.78     18.43 o
   6   9   1     1699.58     1825.68     38.88 o
   7   9   1        5.59       27.83     13.22 o
   8   9   1      170.89      116.50     19.25 o
   9   9   1     2065.79     2043.27     48.99 o
  10   9   1      488.19      479.48     54.17 o
  11   9   1      690.65      705.84     38.87 o
  12   9   1      114.02      111.07     27.55 o
  13   9   1      328.19      364.38     32.70 o
  14   9   1      288.27      374.41     44.98 o
  15   9   1      479.22      542.57     48.66 o
  16   9   1       71.37       84.59     38.20 o
  17   9   1      355.36      430.74     67.84 o
  18   9   1      143.52      159.69     63.46 o
 -18  10   1       69.05      103.09     66.27 o
 -17  10   1        1.54       28.52     44.76 o
 -16  10   1       25.98       59.85     38.95 o
 -15  10   1       35.32       42.30     37.22 o
 -14  10   1      107.04      102.49     36.39 o
 -13  10   1       15.27       35.94     32.26 o
 -12  10   1      313.97      277.86     32.41 o
 -11  10   1      170.42      150.98     24.14 o
 -10  10   1      521.22      623.65     72.14 o
  -9  10   1        0.55       27.56     15.13 o
  -8  10   1       76.58       65.40     16.24 o
  -7  10   1        1.20       32.75     13.97 o
  -6  10   1       20.26       25.16     12.98 o
  -5  10   1       14.88       23.11     11.03 o
  -4  10   1       48.46       61.47     11.58 o
  -3  10   1      404.94      373.24     11.48 o
  -2  10   1       66.54      143.88     27.49 o
  -1  10   1       51.76       45.89     12.84 o
   0  10   1      477.33      476.15     28.68 o
   1  10   1      505.77      492.18     41.48 o
   2  10   1      150.26      178.20     14.42 o
   3  10   1      425.94      455.16     19.51 o
   4  10   1     1280.70     1113.45     25.77 o
   5  10   1      800.15      793.08     26.05 o
   6  10   1      422.99      417.17     23.61 o
   7  10   1      708.36      595.10     26.97 o
   8  10   1      769.62      744.70     32.91 o
   9  10   1       18.14       52.54     19.87 o
  10  10   1      402.90      396.98     32.24 o
  11  10   1      220.64      206.25     28.25 o
  12  10   1      391.99      328.31     35.40 o
  13  10   1        9.01       47.27     28.53 o
  14  10   1       57.42       91.62     39.18 o
  15  10   1        1.30       26.78     33.07 o
  16  10   1       17.87       42.48     41.80 o
  17  10   1       26.12      101.43     47.87 o
  18  10   1        0.96       36.94     49.47 o
 -18  11   1       24.11       78.30     66.06 o
 -17  11   1      107.47       97.22     62.64 o
 -16  11   1      166.86      192.15     83.06 o
 -15  11   1       71.36       90.68     35.86 o
 -14  11   1      264.38      336.37     57.69 o
 -13  11   1       90.13       82.66     36.50 o
 -12  11   1        5.42       37.36     28.67 o
 -11  11   1       27.92       48.12     27.01 o
 -10  11   1     2493.31     2688.47     76.99 o
  -9  11   1      891.94      960.73     61.00 o
  -8  11   1      263.68      226.14     21.39 o
  -7  11   1      424.39      381.05     24.75 o
  -6  11   1       11.49       23.69     14.82 o
  -5  11   1      186.69      188.66     13.40 o
  -4  11   1       26.51       47.59     15.37 o
  -3  11   1      689.85      737.81     30.18 o
  -2  11   1      613.65      635.95     29.50 o
  -1  11   1     1146.21     1262.88     34.11 o
   0  11   1     3162.74     3632.96     71.73 o
   1  11   1     3674.56     4341.30     81.41 o
   2  11   1     2329.18     2579.88     30.83 o
   3  11   1     5035.01     5292.22     43.10 o
   4  11   1      764.48      723.47     21.14 o
   5  11   1      904.57      818.96     24.75 o
   6  11   1      470.04      449.10     22.88 o
   7  11   1      744.96      791.85     33.14 o
   8  11   1     1698.84     1525.49     40.38 o
   9  11   1     3646.78     3733.78     57.66 o
  10  11   1      814.90      766.15     38.99 o
  11  11   1      782.28      777.10     50.78 o
  12  11   1      226.07      297.93     47.76 o
  13  11   1      466.58      468.49     60.69 o
  14  11   1      593.37      637.30     57.49 o
  15  11   1      309.58      378.83     54.99 o
  16  11   1       99.64      105.79     48.70 o
  17  11   1      299.31      361.13     61.73 o
  18  11   1       20.26       67.67     67.49 o
 -18  12   1        3.45       46.84     61.85 o
 -17  12   1       29.16       53.38     60.60 o
 -16  12   1      356.01      365.49     75.15 o
 -15  12   1      167.34      177.68     62.55 o
 -14  12   1     1228.07     1430.43     75.69 o
 -13  12   1      406.18      478.64     76.21 o
 -12  12   1        2.36       18.76     24.96 o
 -11  12   1      875.46      930.90     54.58 o
 -10  12   1     2509.54     2722.04     67.69 o
  -9  12   1       62.98       86.12     27.69 o
  -8  12   1     7142.98     7670.80    255.08 o
  -7  12   1     5513.54     5642.55     78.78 o
  -6  12   1       18.30       37.32     16.74 o
  -5  12   1     2044.19     1943.44     44.79 o
  -4  12   1     1759.01     1703.01     41.69 o
  -3  12   1      442.74      413.54     27.14 o
  -2  12   1     8299.07     8575.68    179.33 o
  -1  12   1     4942.42     5326.14    148.22 o
   0  12   1     6205.20     6919.33    198.60 o
   1  12   1     5326.96     5938.68    149.20 o
   2  12   1     2593.40     2515.26     57.83 o
   3  12   1      570.34      636.46     26.70 o
   4  12   1     3515.15     3038.38     46.58 o
   5  12   1      242.77      193.74     16.64 o
   6  12   1        3.83       37.35     15.88 o
   7  12   1     5482.26     5537.62    134.13 o
   8  12   1       52.99       42.28     25.76 o
   9  12   1      443.15      436.39     42.60 o
  10  12   1      131.78      120.33     35.83 o
  11  12   1       74.88       93.81     36.25 o
  12  12   1      115.23      113.68     38.89 o
  13  12   1       24.34       45.97     33.08 o
  14  12   1       21.24       31.19     32.47 o
  15  12   1       10.47       39.77     36.74 o
  16  12   1        4.95       17.55     39.91 o
  17  12   1       20.93       49.66     51.89 o
  18  12   1        3.90       50.64     87.38 o
 -18  13   1       64.76      104.50    110.85 o
 -17  13   1        7.14       27.18     57.39 o
 -16  13   1        0.24       19.74     46.63 o
 -15  13   1       25.20       45.84     52.47 o
 -14  13   1        2.28       58.10     50.42 o
 -13  13   1        2.30       32.66     38.85 o
 -12  13   1       15.53       43.33     41.93 o
 -11  13   1        1.26       38.63     36.42 o
 -10  13   1      499.84      478.01     48.87 o
  -9  13   1       16.60       21.83     21.51 o
  -8  13   1       88.09      132.34     32.36 o
  -7  13   1     1168.44     1250.48     48.43 o
  -6  13   1      655.90      551.09     30.84 o
  -5  13   1     1159.41     1123.05     40.30 o
  -4  13   1      305.86      245.44     25.33 o
  -3  13   1      544.40      544.43     29.08 o
  -2  13   1       10.26      209.57     26.30 o
  -1  13   1        6.93       58.58     17.44 o
   0  13   1      715.14      785.29     31.77 o
   1  13   1      118.94      209.81     41.13 o
   2  13   1        0.34       34.35     16.80 o
   3  13   1      195.56      183.19     25.25 o
   4  13   1      130.86      149.60     29.64 o
   5  13   1        1.74       18.31     16.35 o
   6  13   1       80.72       68.42     22.07 o
   7  13   1       81.51      194.87     50.21 o
   8  13   1      278.42      298.88     39.74 o
   9  13   1        2.54       29.95     20.41 o
  10  13   1        0.37       26.96     24.92 o
  11  13   1     1047.40      981.07    105.98 o
  12  13   1      309.16      319.06     48.66 o
  13  13   1       96.60       92.97     39.48 o
  14  13   1       35.71       80.67     39.09 o
  15  13   1       23.95       33.54     38.40 o
  16  13   1       26.62       47.55     43.90 o
  17  13   1       20.35       65.78     52.36 o
 -17  14   1       28.39       42.55     61.83 o
 -16  14   1        8.54       19.21     44.47 o
 -15  14   1        6.75       34.53     50.53 o
 -14  14   1      258.88      289.36     62.47 o
 -13  14   1      120.30      150.29     57.23 o
 -12  14   1       10.40       29.78     36.27 o
 -11  14   1      298.58      358.24     57.93 o
 -10  14   1      246.05      243.88     61.41 o
  -9  14   1        1.60       44.49     25.69 o
  -8  14   1     1918.29     1824.59     52.63 o
  -7  14   1     3306.26     3800.00     80.01 o
  -6  14   1      346.21      296.67     27.69 o
  -5  14   1     2904.09     3052.29     60.05 o
  -4  14   1     1860.11     1999.09     53.88 o
  -3  14   1        7.43       15.72     14.12 o
  -2  14   1     1516.15     1534.34     45.36 o
  -1  14   1      811.64      699.31     34.61 o
   0  14   1      283.48      259.02     26.15 o
   1  14   1     2140.25     2293.34     55.25 o
   2  14   1      276.71      269.73     32.20 o
   3  14   1        1.69       27.27     18.71 o
   4  14   1     1677.16     1771.40     52.98 o
   5  14   1       34.90       49.54     27.86 o
   6  14   1       81.58       42.15     18.43 o
   7  14   1     2441.29     2622.41     66.41 o
   8  14   1        9.63       84.21     44.31 o
   9  14   1        0.98       33.25     25.75 o
  10  14   1       40.01       58.65     35.44 o
  11  14   1       42.35       64.74     32.52 o
  12  14   1       64.11       61.01     32.77 o
  13  14   1       67.12       88.41     37.22 o
  14  14   1        0.10       22.05     35.42 o
  15  14   1       11.22       22.38     37.32 o
  16  14   1       49.35       83.09     63.36 o
  17  14   1      114.28       85.14     80.77 o
 -17  15   1       60.67      110.84    117.86 o
 -16  15   1        7.61       32.61     53.51 o
 -15  15   1       30.89       47.59     48.22 o
 -14  15   1      254.45      296.87     70.82 o
 -13  15   1        2.91       18.21     43.51 o
 -12  15   1      206.02      170.66     57.45 o
 -11  15   1       89.79      100.33     52.22 o
 -10  15   1        2.20       46.77     36.63 o
  -9  15   1        7.17       11.45     23.22 o
  -8  15   1       24.82       45.81     27.71 o
  -7  15   1       37.05       57.75     23.05 o
  -6  15   1      144.19      126.41     21.44 o
  -5  15   1       51.91       93.11     35.09 o
  -4  15   1      232.00      233.30     28.76 o
  -3  15   1      109.23       94.25     20.84 o
  -2  15   1      255.07      222.71     33.92 o
  -1  15   1        1.13       58.85     30.70 o
   0  15   1       35.40       47.62     30.39 o
   1  15   1        3.69       95.45     33.52 o
   2  15   1      568.92      601.70     51.02 o
   3  15   1       74.69       58.45     24.17 o
   4  15   1     5110.03     5419.93    123.84 o
   5  15   1     1802.08     1974.40     62.72 o
   6  15   1     2283.85     2140.10     80.56 o
   7  15   1     1335.67     1486.17     61.95 o
   8  15   1     1023.77     1008.90     49.26 o
   9  15   1        9.99       36.34     29.69 o
  10  15   1      155.46      136.89     46.05 o
  11  15   1      765.95      803.20     71.38 o
  12  15   1      221.93      205.97     53.46 o
  13  15   1      248.27      315.90     68.32 o
  14  15   1      487.36      595.06     86.61 o
  15  15   1      269.81      355.11     76.85 o
  16  15   1      117.35      195.65     80.81 o
 -16  16   1       30.69       52.59     77.64 o
 -15  16   1       18.91       59.63     61.64 o
 -14  16   1        0.51       52.59     63.71 o
 -13  16   1       26.05       28.21     54.57 o
 -12  16   1      102.81       76.25     47.40 o
 -11  16   1        1.21       44.09     37.81 o
 -10  16   1       97.03      100.41     29.78 o
  -9  16   1      282.18      295.38     43.89 o
  -8  16   1      439.64      468.47     53.35 o
  -7  16   1      790.79      837.93     51.28 o
  -6  16   1       49.34       48.63     22.68 o
  -5  16   1      690.21      678.18     64.93 o
  -4  16   1      584.90      513.07     42.00 o
  -3  16   1      262.70      201.25     32.19 o
  -2  16   1      707.51      740.96     55.88 o
  -1  16   1     1578.27     1503.86     79.33 o
   0  16   1      600.03      542.25     39.49 o
   1  16   1     1090.21     1118.13     43.12 o
   2  16   1     1501.25     1639.25     59.01 o
   3  16   1     1392.56     1365.76     57.92 o
   4  16   1      227.82      374.04     48.43 o
   5  16   1     1617.77     1672.00     65.37 o
   6  16   1      279.50      290.18     37.56 o
   7  16   1      663.08      688.88     49.78 o
   8  16   1     1125.88     1147.76     66.48 o
   9  16   1      520.27      536.19     52.76 o
  10  16   1        4.48       21.25     31.86 o
  11  16   1       56.20       72.89     54.95 o
  12  16   1       17.58       37.72     39.27 o
  13  16   1        0.05       31.53     41.03 o
  14  16   1        3.37       44.30     54.90 o
  15  16   1       11.13       24.79     47.92 o
 -15  17   1       73.82       72.04     65.04 o
 -14  17   1       45.09       54.50     39.99 o
 -13  17   1        1.81       46.16     38.68 o
 -12  17   1       11.63       55.91     39.38 o
 -11  17   1      253.56      247.96     55.83 o
 -10  17   1        2.50       32.58     32.06 o
  -9  17   1      190.23      160.45     40.06 o
  -8  17   1        1.50       61.73     36.80 o
  -7  17   1      194.16      193.97     46.56 o
  -6  17   1       39.09       25.25     24.79 o
  -5  17   1        0.04       33.44     23.56 o
  -4  17   1        4.23       41.48     23.14 o
  -3  17   1      265.70      229.20     36.77 o
  -2  17   1       68.53       85.45     31.49 o
  -1  17   1      160.18      194.98     35.67 o
   0  17   1       64.31       54.01     20.21 o
   1  17   1       17.51       26.55     18.21 o
   2  17   1       55.42       82.60     31.32 o
   3  17   1       37.23       83.98     32.53 o
   4  17   1        0.16       58.28     30.15 o
   5  17   1      723.67      745.84     49.11 o
   6  17   1       63.28       44.06     23.12 o
   7  17   1      415.32      421.56     47.71 o
   8  17   1      295.59      289.81     47.40 o
   9  17   1       28.08       43.12     30.53 o
  10  17   1        0.28       28.64     30.37 o
  11  17   1      111.47      115.55     45.62 o
  12  17   1        1.17       56.99     43.12 o
  13  17   1       70.24       77.30     53.27 o
  14  17   1       47.62      108.55     64.49 o
  15  17   1        3.36       13.85     51.26 o
 -15  18   1       25.85       78.03     72.59 o
 -14  18   1      114.29      153.78     59.00 o
 -13  18   1      177.35      259.72     57.48 o
 -12  18   1      210.53      270.65     53.58 o
 -11  18   1      148.69      136.50     46.77 o
 -10  18   1      424.59      435.36     55.71 o
  -9  18   1       51.75       99.12     36.28 o
  -8  18   1      173.00      213.37     44.97 o
  -7  18   1       16.98       49.87     33.05 o
  -6  18   1       11.20       17.82     25.05 o
  -5  18   1       58.45       42.49     30.17 o
  -4  18   1      147.27      172.41     37.47 o
  -3  18   1      841.11      864.14     55.71 o
  -2  18   1      413.34      412.18     42.82 o
  -1  18   1      735.65      657.61     46.15 o
   0  18   1      414.82      405.48     39.12 o
   1  18   1      168.01      174.65     29.41 o
   2  18   1      771.88      828.70     53.42 o
   3  18   1      628.62      577.66     44.45 o
   4  18   1      647.83      730.19     55.83 o
   5  18   1      820.93      874.71     71.05 o
   6  18   1      113.51       76.58     26.52 o
   7  18   1      611.00      572.29     54.73 o
   8  18   1      373.05      420.19     63.88 o
   9  18   1       88.37      103.19     37.47 o
  10  18   1        1.91       46.88     34.26 o
  11  18   1      172.52      151.19     54.92 o
  12  18   1        0.91       32.88     38.93 o
  13  18   1       24.05       54.02     49.23 o
  14  18   1      155.24      182.51     59.55 o
 -14  19   1       21.32       70.62     64.36 o
 -13  19   1       21.24       72.06     47.50 o
 -12  19   1        0.17       49.19     43.14 o
 -11  19   1       32.87       71.47     40.89 o
 -10  19   1       68.51      103.71     46.13 o
  -9  19   1        0.40       30.69     33.52 o
  -8  19   1        4.04       42.91     35.66 o
  -7  19   1      190.77      145.33     34.85 o
  -6  19   1      117.37      116.61     42.30 o
  -5  19   1      592.10      630.29     55.83 o
  -4  19   1      105.68      100.92     36.02 o
  -3  19   1       59.59       58.88     32.06 o
  -2  19   1      160.43      152.89     40.41 o
  -1  19   1      400.26      371.49     36.35 o
   0  19   1      289.22      273.80     35.37 o
   1  19   1       19.87       33.82     21.97 o
   2  19   1       11.43       58.28     30.15 o
   3  19   1        0.74       33.31     28.84 o
   4  19   1        0.78       55.81     35.25 o
   5  19   1        1.26       72.91     35.84 o
   6  19   1       98.13       58.80     32.37 o
   7  19   1       53.60       85.57     41.66 o
   8  19   1        4.19       52.82     38.01 o
   9  19   1       10.28       26.71     31.85 o
  10  19   1      192.78      246.81     56.62 o
  11  19   1      204.31      201.81     56.78 o
  12  19   1      135.51      205.15     61.21 o
  13  19   1      328.27      450.31     66.54 o
  14  19   1       36.65       78.20     52.00 o
 -13  20   1       13.68       88.25     50.41 o
 -12  20   1       40.51       68.66     49.15 o
 -11  20   1       19.97       44.31     44.18 o
 -10  20   1        3.77       31.77     39.81 o
  -9  20   1        1.83       37.12     36.20 o
  -8  20   1       15.56       35.20     34.31 o
  -7  20   1       13.08       31.60     31.91 o
  -6  20   1       26.86       52.13     36.33 o
  -5  20   1        0.65       28.52     30.39 o
  -4  20   1       29.29       36.29     30.18 o
  -3  20   1       10.09       21.97     28.43 o
  -2  20   1      102.00      111.28     40.12 o
  -1  20   1      119.64      128.00     34.21 o
   0  20   1        7.53       33.14     23.01 o
   1  20   1        0.58       34.23     24.97 o
   2  20   1        1.73      107.90     41.40 o
   3  20   1       13.70       30.31     23.66 o
   4  20   1      160.35      183.81     45.15 o
   5  20   1      244.86      252.85     50.27 o
   6  20   1      136.20      108.89     36.35 o
   7  20   1      135.62       98.91     40.32 o
   8  20   1        4.62       68.43     37.86 o
   9  20   1        0.00       67.86     47.19 o
  10  20   1        9.36       34.25     38.21 o
  11  20   1        3.20       57.94     49.55 o
  12  20   1        3.86       52.64     42.77 o
  13  20   1        2.36       92.89     71.00 o
 -13  21   1        9.62       49.17     96.25 o
 -12  21   1        4.61       50.51     45.98 o
 -11  21   1        3.58       19.65     40.08 o
 -10  21   1       13.89       25.03     36.92 o
  -9  21   1       84.77       99.83     49.16 o
  -8  21   1        1.04       59.70     42.52 o
  -7  21   1        0.81       39.97     36.77 o
  -6  21   1        0.17       32.26     36.20 o
  -5  21   1       79.52      108.72     46.47 o
  -4  21   1       57.26       64.46     36.98 o
  -3  21   1       64.82       67.72     37.20 o
  -2  21   1       88.08      136.57     39.96 o
  -1  21   1       90.69       88.77     30.71 o
   0  21   1       70.71       41.88     22.95 o
   1  21   1       74.46       69.44     27.21 o
   2  21   1      528.34      450.30     39.88 o
   3  21   1       46.85       93.04     34.56 o
   4  21   1       35.43       78.17     32.65 o
   5  21   1       19.60       63.34     41.55 o
   6  21   1        1.11       31.14     36.87 o
   7  21   1       27.81       46.74     33.41 o
   8  21   1       61.46      146.07     49.41 o
   9  21   1      230.76      321.14     64.94 o
  10  21   1      124.65      111.35     53.28 o
  11  21   1        7.16       40.09     48.53 o
  12  21   1        2.08       36.64     49.23 o
 -11  22   1       76.94       53.76     47.06 o
 -10  22   1       75.15       71.36     49.36 o
  -9  22   1      179.03      223.83     68.36 o
  -8  22   1      398.34      391.44     63.53 o
  -7  22   1       48.13       96.00     49.28 o
  -6  22   1      248.18      238.88     50.44 o
  -5  22   1       73.07       73.48     39.45 o
  -4  22   1       86.87       74.84     34.07 o
  -3  22   1      165.47      210.49     52.71 o
  -2  22   1      203.29      250.90     48.83 o
  -1  22   1        6.91       29.27     27.02 o
   0  22   1       17.79       16.41     26.43 o
   1  22   1      145.77      115.31     31.14 o
   2  22   1      134.94      166.17     38.95 o
   3  22   1      320.22      346.70     49.39 o
   4  22   1       10.89       45.39     27.13 o
   5  22   1       63.85      101.53     46.15 o
   6  22   1       96.86       74.10     39.23 o
   7  22   1       49.49       73.43     41.21 o
   8  22   1      159.07      167.53     47.25 o
   9  22   1       75.08       85.06     46.23 o
  10  22   1        9.58       45.04     44.84 o
  11  22   1       50.65       82.39     58.79 o
 -10  23   1        0.66       23.88     46.35 o
  -9  23   1        0.28       45.02     43.16 o
  -8  23   1        0.03       62.85     44.03 o
  -7  23   1        1.07       47.11     39.90 o
  -6  23   1        1.91       36.76     42.26 o
  -5  23   1        5.90       37.44     38.79 o
  -4  23   1       48.68       35.01     35.71 o
  -3  23   1       74.20      128.98     41.36 o
  -2  23   1      250.64      246.04     43.69 o
  -1  23   1       15.12       31.02     32.84 o
   0  23   1       58.28       61.56     32.86 o
   1  23   1        4.23       44.62     32.40 o
   2  23   1      138.50      136.33     41.08 o
   3  23   1        7.43       50.58     32.13 o
   4  23   1      195.82      137.99     41.27 o
   5  23   1        4.19       24.19     32.73 o
   6  23   1        0.08       38.77     43.17 o
   7  23   1       25.94       36.03     42.54 o
   8  23   1       11.10       67.27     47.91 o
   9  23   1        9.93       78.75     50.79 o
  10  23   1       35.79       64.26    109.86 o
  -9  24   1       99.48      124.53    104.54 o
  -8  24   1      112.17      191.40     62.63 o
  -7  24   1       19.66       68.41     49.11 o
  -6  24   1       34.95       56.72     45.03 o
  -5  24   1       55.97       45.24     35.59 o
  -4  24   1       20.90       55.14     34.69 o
  -3  24   1      139.82      159.76     43.88 o
  -2  24   1      190.89      222.85     48.24 o
  -1  24   1        6.57       45.76     35.66 o
   0  24   1       11.47       12.68     29.61 o
   1  24   1       11.02       31.06     32.90 o
   2  24   1       35.11       96.55     40.62 o
   3  24   1      166.14      223.09     47.91 o
   4  24   1       52.43       76.59     36.77 o
   5  24   1       43.46       44.64     39.18 o
   6  24   1       47.04       66.85     46.94 o
   7  24   1       14.94       59.62     46.22 o
   8  24   1        8.68       83.76     50.66 o
  -7  25   1       43.12       73.33     52.35 o
  -6  25   1        1.14       51.12     57.98 o
  -5  25   1        0.22       40.59     38.03 o
  -4  25   1        6.29       44.13     34.80 o
  -3  25   1       38.10       62.70     39.06 o
  -2  25   1      113.37      108.93     47.61 o
  -1  25   1        8.48       39.45     35.11 o
   0  25   1       78.72       69.62     40.07 o
   1  25   1       70.11       49.15     36.39 o
   2  25   1      180.62      201.54     50.21 o
   3  25   1      150.57      214.76     50.93 o
   4  25   1      169.82      209.97     55.32 o
   5  25   1      142.28      152.16     48.68 o
   6  25   1       67.10       84.32     55.65 o
   7  25   1       49.97      100.48    110.25 o
  -5  26   1       28.16       41.33     48.62 o
  -4  26   1       56.21       89.35     47.55 o
  -3  26   1       42.61       77.92     43.98 o
  -2  26   1       51.04       65.43     41.47 o
  -1  26   1      125.17       85.54     40.18 o
   0  26   1       35.68       50.86     40.56 o
   1  26   1       12.93       49.33     42.64 o
   2  26   1      117.01      134.05     54.09 o
   3  26   1      259.14      305.16     57.30 o
   4  26   1        1.21       68.82     54.82 o
   5  26   1       18.92       67.55    103.25 o
  -4  27   1       26.18       73.43    102.84 o
  -3  27   1        1.24       63.37     68.86 o
  -2  27   1       11.58       78.48     69.34 o
  -1  27   1        6.56       50.90     64.54 o
   0  27   1       10.63       31.23     54.18 o
   1  27   1        6.67       55.41     56.15 o
   2  27   1        4.34       66.45     60.45 o
   1  28   1       64.64       83.84    105.28 o
 -19   0   2        2.75       76.81    101.19 o
 -18   0   2      786.54      875.68    130.42 o
 -17   0   2      131.99      176.01     54.29 o
 -16   0   2     1192.25     1264.72     80.67 o
 -15   0   2      779.38      756.91     62.99 o
 -14   0   2      130.50      136.47     34.86 o
 -13   0   2       49.04       72.03     37.66 o
 -12   0   2     2075.74     2162.75     58.83 o
 -11   0   2     1548.04     1524.23     61.15 o
 -10   0   2     4755.85     5007.78    162.64 o
  -9   0   2     6828.27     7253.70    244.39 o
  -8   0   2     1362.91     1157.88     30.14 o
  -7   0   2    32194.78    38122.02    649.53 o
  -6   0   2    35356.28    42183.45    452.41 o
  -5   0   2      332.56      368.01     15.07 o
  -4   0   2    12103.06    13122.76    293.94 o
  -3   0   2    14791.49    19299.98    413.01 o
  -2   0   2      420.52      454.68      9.71 o
   2   0   2      270.09      145.45      9.50 o
   3   0   2     8697.80     8822.71    176.05 o
   4   0   2     8606.59     9415.75    152.24 o
   5   0   2    33914.05    38985.50    633.52 o
   6   0   2     2463.73     2443.20     89.69 o
   7   0   2     1651.95     1349.12     42.37 o
   8   0   2      989.31      998.62     39.08 o
   9   0   2       33.45       55.25     24.51 o
  10   0   2     1052.74     1121.13     69.08 o
  11   0   2      116.11      103.20     31.02 o
  12   0   2     2920.33     2740.52     73.59 o
  13   0   2      812.49      749.58     54.38 o
  14   0   2      138.77      123.31     44.98 o
  15   0   2     1430.80     1585.68    110.78 o
  16   0   2        0.19       52.51     67.68 o
  17   0   2       72.39       95.39     64.97 o
  18   0   2      413.08      471.45    105.18 o
  19   0   2      296.51      318.67    123.63 o
 -19   1   2       27.13       51.55     54.55 o
 -18   1   2      110.21      132.31     51.42 o
 -17   1   2       90.37       85.38     33.38 o
 -16   1   2       23.11       48.75     28.63 o
 -15   1   2       49.17       43.00     23.57 o
 -14   1   2       29.58       35.57     22.31 o
 -13   1   2      852.61      839.78     39.91 o
 -12   1   2      374.12      341.62     23.71 o
 -11   1   2        5.64       21.77     11.20 o
 -10   1   2     1098.52     1070.27     33.63 o
  -9   1   2       66.87       42.52      9.61 o
  -8   1   2       18.48       30.93      8.61 o
  -7   1   2     1052.52      921.77     29.16 o
  -6   1   2      302.17      309.94     14.62 o
  -5   1   2     2957.21     3160.89     36.62 o
  -4   1   2        1.54       17.26      5.54 o
  -3   1   2        1.52       11.73      4.33 o
  -2   1   2      689.47      817.08     12.58 o
   2   1   2     2403.98     2219.40     32.07 o
   3   1   2    41786.63    51464.35    579.01 o
   4   1   2     2538.59     2856.93     38.55 o
   5   1   2      101.31       59.62      8.45 o
   6   1   2     1036.00      897.55     19.63 o
   7   1   2     1865.97     1969.46     45.83 o
   8   1   2     3538.59     3421.99     41.35 o
   9   1   2      812.36      777.50     28.00 o
  10   1   2      386.48      353.46     26.70 o
  11   1   2     1944.38     1837.24     47.07 o
  12   1   2      503.61      531.35     33.40 o
  13   1   2      450.14      400.75     28.20 o
  14   1   2       85.98      103.44     27.16 o
  15   1   2      416.17      530.02     52.94 o
  16   1   2      111.02       76.55     49.48 o
  17   1   2        8.34       53.36     44.39 o
  18   1   2       51.49       68.46     56.94 o
  19   1   2        8.33       60.27     67.20 o
 -20   2   2        3.75       28.65     71.15 o
 -19   2   2       19.73       46.73     54.23 o
 -18   2   2      121.11       96.87     45.43 o
 -17   2   2      121.51      169.11     40.65 o
 -16   2   2        5.08       32.15     25.84 o
 -15   2   2      160.98      144.79     33.57 o
 -14   2   2      303.21      333.60     36.91 o
 -13   2   2        9.34       50.67     21.06 o
 -12   2   2      350.46      361.85     25.82 o
 -11   2   2     1217.37     1167.63     31.57 o
 -10   2   2      688.16      725.92     21.09 o
  -9   2   2      143.30      138.74     12.63 o
  -8   2   2      114.27       83.12     10.38 o
  -7   2   2     1451.38     1470.10     20.42 o
  -6   2   2       13.96       17.15      7.46 o
  -5   2   2     6179.33     6503.65     99.15 o
  -4   2   2     1113.28     1311.55     15.83 o
  -3   2   2    33319.71    39917.77    124.49 o
  -2   2   2      842.32      640.98     10.09 o
  -1   2   2    23244.04    26123.73    294.33 o
   1   2   2    13550.58    15029.20    228.72 o
   2   2   2      129.69      100.81      6.73 o
   3   2   2     1837.86     2355.41     47.52 o
   4   2   2     2076.95     1988.18     28.13 o
   5   2   2     1499.99     1718.31     21.70 o
   6   2   2     1279.52     1273.62     23.88 o
   7   2   2       15.53       61.65     14.48 o
   8   2   2       68.36       88.06     15.24 o
   9   2   2      135.41      137.52     19.51 o
  10   2   2      199.28      172.90     18.03 o
  11   2   2      686.44      653.40     30.70 o
  12   2   2       21.08       29.54     18.47 o
  13   2   2       96.22       97.78     28.04 o
  14   2   2      164.82      121.90     33.05 o
  15   2   2      123.77      114.85     36.21 o
  16   2   2       47.79       55.28     46.45 o
  17   2   2       85.57       72.53     44.47 o
  18   2   2      166.99      208.60     68.69 o
  19   2   2       50.58       50.18     52.83 o
 -20   3   2       25.88       56.40     75.56 o
 -19   3   2       34.31       70.02     61.46 o
 -18   3   2        0.95       20.05     35.75 o
 -17   3   2       14.24       54.00     37.20 o
 -16   3   2      103.18       96.49     33.37 o
 -15   3   2      292.71      249.78     36.58 o
 -14   3   2      141.62      103.37     26.99 o
 -13   3   2       99.68       51.99     18.13 o
 -12   3   2       20.76       21.33     12.46 o
 -11   3   2        3.93       16.14     11.34 o
 -10   3   2      201.41      165.70     15.06 o
  -9   3   2      948.73      949.00     34.39 o
  -8   3   2     2201.89     2751.54     38.72 o
  -7   3   2     1667.38     1808.02     40.84 o
  -6   3   2     2195.60     2430.74     38.67 o
  -5   3   2     8276.23     8739.97     91.69 o
  -4   3   2    16131.30    19972.97    242.47 o
  -3   3   2     8781.83    10111.08    162.99 o
  -2   3   2      587.71      599.33     16.01 o
  -1   3   2    24393.92    29868.99    262.05 o
   0   3   2      423.96      584.76     13.71 o
   1   3   2     8196.25     9635.93    141.09 o
   2   3   2      101.78      136.68      7.40 o
   3   3   2     1997.76     2051.05     57.71 o
   4   3   2    16618.26    18556.89    219.47 o
   5   3   2     4646.85     4570.64     98.16 o
   6   3   2     7261.21     7414.74    116.51 o
   7   3   2    14647.96    15104.21    246.20 o
   8   3   2     1935.90     1844.99     43.89 o
   9   3   2     2020.95     1905.18     34.07 o
  10   3   2     2016.76     1789.35     34.93 o
  11   3   2      987.98     1031.85     31.44 o
  12   3   2      229.52      184.15     23.13 o
  13   3   2     1015.46     1104.10     38.70 o
  14   3   2        7.22       31.86     23.53 o
  15   3   2     1085.18     1124.37     63.04 o
  16   3   2     1056.50     1284.25     84.81 o
  17   3   2      113.77      107.12     52.99 o
  18   3   2      482.54      581.99     87.69 o
  19   3   2       37.87       47.50     55.30 o
 -20   4   2      179.56      296.53    122.14 o
 -19   4   2       36.96       75.74     53.81 o
 -18   4   2       13.69       50.93     44.67 o
 -17   4   2      416.58      441.95     64.83 o
 -16   4   2      194.54      181.34     33.04 o
 -15   4   2      784.84      769.01     43.97 o
 -14   4   2     1581.13     1568.64     41.79 o
 -13   4   2      161.58      157.15     20.81 o
 -12   4   2       16.60       24.87     15.17 o
 -11   4   2     1639.86     1608.39     38.02 o
 -10   4   2      507.78      382.77     20.34 o
  -9   4   2     3213.23     3062.53     73.21 o
  -8   4   2     1087.05     1007.40     24.98 o
  -7   4   2      397.08      308.27     12.28 o
  -6   4   2     6170.72     7082.32     96.44 o
  -5   4   2     3700.49     3732.09     55.37 o
  -4   4   2     9667.16    10600.75    102.99 o
  -3   4   2    53939.29    59454.30    516.94 o
  -2   4   2     1530.62     1068.12     42.95 o
  -1   4   2    11444.88    12379.07     78.60 o
   0   4   2    23786.00    29535.81    473.75 o
   1   4   2    10808.41    13099.21    130.74 o
   2   4   2    13199.79    16747.93    172.48 o
   3   4   2     6150.00     6015.11     59.59 o
   4   4   2       50.88       48.79     12.56 o
   5   4   2     1105.97     1057.80     20.30 o
   6   4   2       49.63       91.67     14.08 o
   7   4   2       10.15       22.61     10.46 o
   8   4   2       14.23       15.73      9.13 o
   9   4   2      876.84      774.61     26.17 o
  10   4   2     2474.85     2376.09     45.06 o
  11   4   2       11.76       36.96     16.15 o
  12   4   2      358.08      281.65     29.26 o
  13   4   2        2.04       22.03     19.38 o
  14   4   2        4.16       38.41     23.75 o
  15   4   2        8.06       34.00     28.72 o
  16   4   2       32.16       61.13     38.50 o
  17   4   2        7.43       18.87     42.48 o
  18   4   2       12.44       73.65     67.03 o
  19   4   2       82.99       53.72     58.03 o
 -20   5   2       93.96      187.33    130.54 o
 -19   5   2      185.16      261.95     61.98 o
 -18   5   2        0.27       33.87     42.53 o
 -17   5   2       42.13       70.49     46.33 o
 -16   5   2        9.82       36.31     34.78 o
 -15   5   2        6.89       35.08     23.54 o
 -14   5   2        1.19       49.22     21.73 o
 -13   5   2       41.79       29.30     16.01 o
 -12   5   2      559.47      511.93     27.04 o
 -11   5   2      701.95      653.48     26.59 o
 -10   5   2      929.26     1015.35     33.24 o
  -9   5   2      417.36      394.13     20.63 o
  -8   5   2      433.91      534.15     20.44 o
  -7   5   2       23.16       23.57      7.80 o
  -6   5   2     1476.59     1564.67     25.03 o
  -5   5   2      526.15      590.53     16.10 o
  -4   5   2      225.30      260.89     14.89 o
  -3   5   2     5779.67     6575.85    130.94 o
  -2   5   2      580.83      773.57     24.75 o
  -1   5   2       29.08       44.19     13.37 o
   0   5   2      887.35      676.22     25.82 o
   1   5   2     1926.09     1851.62     57.10 o
   2   5   2      350.47      418.83     27.00 o
   3   5   2     3729.02     4213.74    102.19 o
   4   5   2      501.35      504.09     18.14 o
   5   5   2     3550.27     3944.36     37.89 o
   6   5   2      702.64      935.73     23.00 o
   7   5   2     3320.19     3613.91     61.39 o
   8   5   2      606.08      581.10     22.05 o
   9   5   2      237.13      211.33     17.50 o
  10   5   2       62.07      108.98     21.65 o
  11   5   2        0.50       35.43     16.95 o
  12   5   2     1015.30      973.76     51.97 o
  13   5   2      269.56      234.91     32.41 o
  14   5   2       24.61       46.79     25.03 o
  15   5   2       11.34       37.17     35.51 o
  16   5   2        0.39       35.62     30.02 o
  17   5   2       18.60       39.79     53.85 o
  18   5   2        0.02       39.04     52.93 o
  19   5   2       10.29       50.41     82.27 o
 -20   6   2       65.43       95.60     90.89 o
 -19   6   2       12.22       52.43     45.54 o
 -18   6   2      119.11      108.05     43.25 o
 -17   6   2      427.51      486.68     56.65 o
 -16   6   2      194.01      208.38     51.49 o
 -15   6   2      813.49      798.42     38.04 o
 -14   6   2      101.58      118.91     24.38 o
 -13   6   2      460.85      481.42     27.75 o
 -12   6   2      339.19      356.30     24.53 o
 -11   6   2      517.05      465.26     23.85 o
 -10   6   2     2550.19     2580.35     46.52 o
  -9   6   2     1369.21     1253.94     28.57 o
  -8   6   2     2058.83     2029.03     30.48 o
  -7   6   2     5893.90     6097.28     85.14 o
  -6   6   2     1665.35     1562.23     31.92 o
  -5   6   2     1740.07     1743.89     43.02 o
  -4   6   2     4036.09     4502.59     42.83 o
  -3   6   2     9848.78    10953.94    126.81 o
  -2   6   2     2867.17     3703.12     38.37 o
  -1   6   2     2992.72     3352.64     30.33 o
   0   6   2     1591.34     1338.85     21.39 o
   1   6   2      850.72      668.80     12.81 o
   2   6   2     2419.77     2600.08     24.99 o
   3   6   2      952.71     1112.87     20.15 o
   4   6   2      952.63     1187.65     25.71 o
   5   6   2     1834.35     1742.04     28.72 o
   6   6   2     5546.11     5877.92     78.51 o
   7   6   2        4.46       21.90     12.12 o
   8   6   2      413.58      349.54     20.67 o
   9   6   2       48.98       54.93     16.08 o
  10   6   2       17.74       39.34     15.48 o
  11   6   2     1477.65     1371.42     36.32 o
  12   6   2      864.80      808.76     55.76 o
  13   6   2       36.03       31.83     20.32 o
  14   6   2      158.91      191.30     40.62 o
  15   6   2       35.97       47.57     27.65 o
  16   6   2       65.52       80.22     42.66 o
  17   6   2       43.26       56.25     49.28 o
  18   6   2      173.59      142.75     52.74 o
  19   6   2        0.16       28.64     82.47 o
 -19   7   2        0.37       83.81     86.69 o
 -18   7   2       21.43       56.67     42.58 o
 -17   7   2       26.34       63.68     40.95 o
 -16   7   2        1.76       32.13     30.96 o
 -15   7   2      150.89      136.97     29.47 o
 -14   7   2       15.46       30.76     18.58 o
 -13   7   2       63.23       91.87     22.87 o
 -12   7   2       50.77       63.54     17.85 o
 -11   7   2      385.89      332.56     22.83 o
 -10   7   2       10.49       33.16     16.41 o
  -9   7   2     1294.28     1291.18     30.26 o
  -8   7   2      340.67      344.49     20.53 o
  -7   7   2     2617.73     2903.33     36.21 o
  -6   7   2       12.10       13.85      5.89 o
  -5   7   2      107.03      131.17      9.79 o
  -4   7   2     1260.11     1455.34     24.17 o
  -3   7   2     1083.20     1117.15     16.67 o
  -2   7   2      332.40      249.20     17.12 o
  -1   7   2     1734.98     1599.82     27.03 o
   0   7   2      668.92      565.49     26.60 o
   1   7   2     3980.81     4682.53     26.62 o
   2   7   2     7935.03     8214.22    213.19 o
   3   7   2     5533.03     5976.15    111.51 o
   4   7   2     1575.26     2095.89     66.06 o
   5   7   2      507.52      492.71     21.31 o
   6   7   2      751.53      741.46     38.14 o
   7   7   2     3778.64     3564.36     45.22 o
   8   7   2     2315.85     2047.76     38.72 o
   9   7   2     3904.79     3712.63     53.13 o
  10   7   2       53.70       58.48     18.01 o
  11   7   2      257.64      229.11     33.28 o
  12   7   2       87.03       89.74     22.40 o
  13   7   2       11.55       37.17     22.18 o
  14   7   2     1374.96     1357.88     52.87 o
  15   7   2      479.02      511.30     43.87 o
  16   7   2      308.18      298.31     45.57 o
  17   7   2      213.19      214.90     52.50 o
  18   7   2       65.20       93.53     66.51 o
  19   7   2       54.82       65.45     82.77 o
 -19   8   2        1.42       36.89     86.40 o
 -18   8   2       65.22       95.58     79.34 o
 -17   8   2        2.91       35.36     39.00 o
 -16   8   2       51.48       64.63     34.27 o
 -15   8   2       40.89       36.71     24.51 o
 -14   8   2        4.29       27.00     19.08 o
 -13   8   2      221.75      186.31     29.43 o
 -12   8   2       42.13       75.65     22.26 o
 -11   8   2       10.97       22.20     15.06 o
 -10   8   2      434.51      314.38     25.69 o
  -9   8   2       57.54       85.47     19.09 o
  -8   8   2      416.35      440.24     22.10 o
  -7   8   2      822.91      951.64     25.96 o
  -6   8   2        1.14       17.22      8.05 o
  -5   8   2     8369.34     8592.53     92.00 o
  -4   8   2      169.19      174.94     12.19 o
  -3   8   2     1069.65     1094.83     28.07 o
  -2   8   2      570.51      578.67     21.44 o
  -1   8   2      204.68      179.11     16.70 o
   0   8   2       30.34       42.32     11.95 o
   1   8   2      530.79      453.96     12.80 o
   2   8   2      231.22      241.79     15.32 o
   3   8   2     1727.82     1989.43     54.70 o
   4   8   2      859.74      755.44     29.33 o
   5   8   2       58.59       75.46     16.79 o
   6   8   2      435.91      406.15     20.36 o
   7   8   2     2389.59     2265.52     38.84 o
   8   8   2        0.32       28.52     16.18 o
   9   8   2       29.17       49.14     20.54 o
  10   8   2     2021.78     1894.51     45.60 o
  11   8   2      180.94      180.93     31.81 o
  12   8   2       52.13       63.14     24.51 o
  13   8   2       71.57       72.48     24.82 o
  14   8   2        0.31       31.18     22.04 o
  15   8   2        0.20       26.76     25.33 o
  16   8   2        7.39       47.80     31.07 o
  17   8   2        0.92       59.98     44.64 o
  18   8   2       24.50       51.13     56.74 o
 -19   9   2       14.05       70.99    113.34 o
 -18   9   2       74.63       63.92     69.55 o
 -17   9   2       15.66       30.83     45.16 o
 -16   9   2      292.25      276.08     46.82 o
 -15   9   2       17.08       62.16     36.47 o
 -14   9   2       17.36       21.40     23.16 o
 -13   9   2       81.25       87.00     27.89 o
 -12   9   2      424.82      371.37     26.76 o
 -11   9   2      176.31      172.07     23.25 o
 -10   9   2     1440.83     1423.81     54.82 o
  -9   9   2      451.86      336.04     21.99 o
  -8   9   2       13.21       19.91     12.84 o
  -7   9   2      202.70      173.08     20.01 o
  -6   9   2     1198.02     1290.73     18.03 o
  -5   9   2     1920.74     2021.79     37.44 o
  -4   9   2        0.52       17.53      7.26 o
  -3   9   2      419.56      618.28     32.96 o
  -2   9   2      528.36      472.37     19.98 o
  -1   9   2     1354.46     1326.97     38.41 o
   0   9   2      867.79      846.33     23.29 o
   1   9   2      400.14      392.63     17.32 o
   2   9   2     1734.03     1878.82     48.53 o
   3   9   2     8362.81     8998.14    100.51 o
   4   9   2     1245.49     1229.30     25.89 o
   5   9   2     1543.88     1674.30     32.06 o
   6   9   2      122.38      124.07     16.05 o
   7   9   2      862.64      908.63     31.02 o
   8   9   2     2020.14     1812.94     39.87 o
   9   9   2     3512.22     3468.96     55.13 o
  10   9   2     1798.57     1874.69     50.42 o
  11   9   2      376.25      332.93     30.38 o
  12   9   2       30.15       40.58     24.38 o
  13   9   2      118.92      124.42     29.21 o
  14   9   2      392.03      397.45     40.08 o
  15   9   2      145.76      161.09     39.59 o
  16   9   2      271.41      271.35     39.75 o
  17   9   2      261.50      353.35     61.66 o
  18   9   2       13.77       44.65     88.44 o
 -18  10   2       16.55       92.41     59.52 o
 -17  10   2       47.33       79.64     54.10 o
 -16  10   2      305.15      256.87     69.21 o
 -15  10   2      203.60      178.12     57.17 o
 -14  10   2     1130.15     1237.79     59.53 o
 -13  10   2      684.13      756.43     48.55 o
 -12  10   2       48.19       44.42     22.84 o
 -11  10   2      150.47      147.87     22.81 o
 -10  10   2     2508.40     2829.36     80.11 o
  -9  10   2     2032.72     1944.97     42.25 o
  -8  10   2     2522.48     2481.07     43.60 o
  -7  10   2     3795.34     3990.65     71.26 o
  -6  10   2      136.81       84.03     16.29 o
  -5  10   2       19.30       24.27      9.70 o
  -4  10   2     2720.38     2494.43     25.35 o
  -3  10   2        5.79       41.79     13.39 o
  -2  10   2     6282.78     6010.57     74.67 o
  -1  10   2     4827.84     4998.05     46.90 o
   0  10   2      228.90      228.98     17.91 o
   1  10   2     5501.84     5992.77     68.75 o
   2  10   2     1224.11     1115.42     19.56 o
   3  10   2      328.61      281.81     16.71 o
   4  10   2      416.43      366.00     18.13 o
   5  10   2      350.47      279.03     21.74 o
   6  10   2       76.19       57.52     13.13 o
   7  10   2     1748.27     1650.47     37.59 o
   8  10   2      554.46      460.34     25.90 o
   9  10   2       33.60       31.13     16.76 o
  10  10   2     1123.02     1114.30     41.15 o
  11  10   2       80.37       96.04     25.39 o
  12  10   2       58.23       38.96     21.68 o
  13  10   2        4.49       22.34     22.66 o
  14  10   2        0.13       17.24     27.14 o
  15  10   2        9.38       59.82     39.71 o
  16  10   2        8.66       66.14     42.89 o
  17  10   2       17.16       44.55     36.78 o
  18  10   2        0.20       23.39     47.88 o
 -18  11   2      171.56      257.68     85.51 o
 -17  11   2        6.26       69.19     56.11 o
 -16  11   2        4.53       50.24     44.99 o
 -15  11   2      140.93      186.74     71.87 o
 -14  11   2       15.15      130.98     55.80 o
 -13  11   2       43.93       60.00     33.16 o
 -12  11   2      119.69       98.47     30.38 o
 -11  11   2      162.72      160.23     41.07 o
 -10  11   2     3607.26     4033.28     77.52 o
  -9  11   2      130.40      104.26     23.59 o
  -8  11   2      171.35      182.88     29.95 o
  -7  11   2      586.74      630.81     36.50 o
  -6  11   2       14.36       27.80     11.82 o
  -5  11   2       77.16       69.58     11.11 o
  -4  11   2      295.15      319.48     27.03 o
  -3  11   2     3476.53     3666.19     47.59 o
  -2  11   2       39.28      158.57     38.81 o
  -1  11   2     1330.46     1209.83     32.00 o
   0  11   2      462.89      413.83     21.03 o
   1  11   2     1842.38     1891.11     36.98 o
   2  11   2      167.04      186.67     13.85 o
   3  11   2      119.17      108.34     11.57 o
   4  11   2      773.35      823.54     28.05 o
   5  11   2      289.26      301.26     27.69 o
   6  11   2      663.71      610.19     27.58 o
   7  11   2     2880.32     2881.38     79.90 o
   8  11   2      217.90      151.01     20.14 o
   9  11   2        6.71       34.13     17.86 o
  10  11   2       17.41       33.08     20.06 o
  11  11   2      410.09      349.35     33.05 o
  12  11   2      117.20      172.83     41.81 o
  13  11   2      223.30      226.91     42.69 o
  14  11   2      106.32      111.75     41.20 o
  15  11   2      149.77      145.00     47.16 o
  16  11   2        4.41       35.83     42.40 o
  17  11   2       92.34      125.02     51.70 o
  18  11   2       39.02       52.87     64.53 o
 -18  12   2      108.92      154.48     73.66 o
 -17  12   2       27.95       92.67     68.88 o
 -16  12   2       32.71       71.39     53.77 o
 -15  12   2       44.43       68.22     47.81 o
 -14  12   2       57.71      135.87     54.50 o
 -13  12   2       31.96       78.98     48.72 o
 -12  12   2       25.21       47.26     33.57 o
 -11  12   2      541.08      540.36     46.22 o
 -10  12   2      465.71      505.06     53.18 o
  -9  12   2      140.76       66.47     23.92 o
  -8  12   2      493.23      368.40     65.19 o
  -7  12   2      396.36      364.14     68.92 o
  -6  12   2      852.39      727.98     38.63 o
  -5  12   2      264.11      182.64     21.47 o
  -4  12   2     1233.25     1253.03     36.06 o
  -3  12   2     1231.31     1221.59     40.39 o
  -2  12   2        1.62       22.14     14.32 o
  -1  12   2       20.82       44.20     17.84 o
   0  12   2      540.48      622.86     37.65 o
   1  12   2       17.22       32.69     12.12 o
   2  12   2       78.71       74.29     13.76 o
   3  12   2      148.47      171.20     19.63 o
   4  12   2      201.90      174.08     17.75 o
   5  12   2      918.48      974.38     36.05 o
   6  12   2      381.61      339.26     23.97 o
   7  12   2     1003.31     1083.84     85.02 o
   8  12   2      618.06      559.81     35.74 o
   9  12   2      153.86      138.89     30.36 o
  10  12   2      384.43      341.88     40.23 o
  11  12   2       89.48       79.03     34.98 o
  12  12   2      209.18      156.13     43.31 o
  13  12   2       77.04      102.86     45.06 o
  14  12   2       78.24       61.87     34.54 o
  15  12   2       20.52       47.99     42.69 o
  16  12   2       53.03       84.93     49.97 o
  17  12   2       10.47       25.78     43.13 o
  18  12   2       27.73       76.50    117.53 o
 -18  13   2       19.39       35.61     79.77 o
 -17  13   2       77.88      107.15     69.20 o
 -16  13   2        1.07       33.49     47.71 o
 -15  13   2       50.07       61.68     48.68 o
 -14  13   2       16.16       67.33     48.58 o
 -13  13   2        8.30       26.46     38.26 o
 -12  13   2        1.18       29.88     30.04 o
 -11  13   2      215.30      175.27     38.95 o
 -10  13   2       41.25       54.26     31.49 o
  -9  13   2        0.86       10.79     24.06 o
  -8  13   2     1186.95     1095.76     60.88 o
  -7  13   2      114.00      176.33     31.28 o
  -6  13   2      154.56      129.47     18.55 o
  -5  13   2     1630.48     1665.83     49.47 o
  -4  13   2      695.80      655.39     34.94 o
  -3  13   2      289.56      224.57     24.78 o
  -2  13   2      488.58      492.44     28.85 o
  -1  13   2     1624.01     1648.52     39.13 o
   0  13   2     2998.21     3203.45     48.26 o
   1  13   2     1130.91      899.84     29.90 o
   2  13   2     1021.79      915.98     22.58 o
   3  13   2     2497.10     2369.14     56.09 o
   4  13   2     2106.41     2024.95     58.15 o
   5  13   2     1931.15     2045.42     43.24 o
   6  13   2     1257.75     1259.61     45.29 o
   7  13   2     5339.75     5829.19     76.70 o
   8  13   2     1383.34     1331.70     52.48 o
   9  13   2      882.37      922.89     52.37 o
  10  13   2      293.40      256.82     39.38 o
  11  13   2      618.65      611.35     49.34 o
  12  13   2      248.51      293.96     50.27 o
  13  13   2      227.28      268.07     49.85 o
  14  13   2      462.02      477.93     62.90 o
  15  13   2       66.30       87.04     45.46 o
  16  13   2       12.68       45.30     43.87 o
  17  13   2       48.31       78.15     57.25 o
 -17  14   2      101.11       60.92     94.44 o
 -16  14   2       65.30       72.41     53.41 o
 -15  14   2       58.63       69.35     54.12 o
 -14  14   2      394.51      395.20     68.37 o
 -13  14   2      216.57      195.42     59.79 o
 -12  14   2        8.79       34.95     35.63 o
 -11  14   2      351.79      354.17     49.66 o
 -10  14   2        2.67       17.69     21.86 o
  -9  14   2       86.44       63.25     21.82 o
  -8  14   2     1036.78      949.67     67.64 o
  -7  14   2     6991.47     7817.53    196.41 o
  -6  14   2      846.47      758.47     48.91 o
  -5  14   2     3433.06     3591.78    102.88 o
  -4  14   2      818.03      809.61     50.52 o
  -3  14   2      127.85      118.43     18.35 o
  -2  14   2      522.39      443.97     29.73 o
  -1  14   2     2979.53     2929.93     73.50 o
   0  14   2     1481.35     1465.35     40.35 o
   1  14   2     1268.36     1368.60     41.05 o
   2  14   2      910.24      736.55     36.70 o
   3  14   2      790.96      735.63     41.21 o
   4  14   2        2.15       63.38     25.80 o
   5  14   2       61.95       64.92     21.11 o
   6  14   2        1.00       28.34     16.38 o
   7  14   2       41.20       78.52     29.20 o
   8  14   2       31.45       63.26     29.34 o
   9  14   2      204.56      190.56     41.02 o
  10  14   2       71.94       86.79     33.77 o
  11  14   2      352.51      337.38     46.81 o
  12  14   2      193.87      192.81     45.45 o
  13  14   2      106.49      118.71     49.08 o
  14  14   2       39.69       62.63     39.10 o
  15  14   2      130.06      134.57     51.68 o
  16  14   2        0.29       89.78     49.43 o
  17  14   2       34.93       45.11     73.16 o
 -17  15   2        6.40       65.76    103.47 o
 -16  15   2        9.99       23.17     52.28 o
 -15  15   2       36.46       70.95     52.46 o
 -14  15   2       18.50       62.18     58.99 o
 -13  15   2       55.96       34.50     40.31 o
 -12  15   2       10.77       24.95     41.10 o
 -11  15   2       65.73       58.61     40.04 o
 -10  15   2        0.63       19.06     18.74 o
  -9  15   2      249.24      206.67     32.93 o
  -8  15   2      284.47      252.40     30.27 o
  -7  15   2      753.18      846.27     75.39 o
  -6  15   2       36.22       35.71     22.33 o
  -5  15   2      369.19      399.64     34.90 o
  -4  15   2        2.46       47.11     22.00 o
  -3  15   2      152.78      116.83     20.93 o
  -2  15   2       82.02       57.18     19.80 o
  -1  15   2       27.53       72.21     21.07 o
   0  15   2       40.07       54.78     16.40 o
   1  15   2       22.47       47.58     27.65 o
   2  15   2      826.31      776.48     42.87 o
   3  15   2       82.04       77.00     23.96 o
   4  15   2      176.83      180.88     35.66 o
   5  15   2      418.29      346.43     41.17 o
   6  15   2      102.39       91.13     30.87 o
   7  15   2        0.74       28.51     25.85 o
   8  15   2      852.82      751.60     47.52 o
   9  15   2       39.28       49.87     32.06 o
  10  15   2        0.34       26.57     29.79 o
  11  15   2       84.83       56.95     37.08 o
  12  15   2        0.48       24.26     32.56 o
  13  15   2       28.05       59.69     45.37 o
  14  15   2        1.00       65.08     42.33 o
  15  15   2        0.01       66.26     49.64 o
  16  15   2       38.63       45.80     62.17 o
 -16  16   2       14.29       33.09     86.78 o
 -15  16   2        3.91       33.51     50.42 o
 -14  16   2      188.32      264.78     73.48 o
 -13  16   2      114.35      132.99     59.20 o
 -12  16   2      147.37      128.58     38.74 o
 -11  16   2      479.03      671.06     76.09 o
 -10  16   2       21.47       36.50     26.87 o
  -9  16   2      156.83      146.09     34.42 o
  -8  16   2     1102.45     1129.94     49.28 o
  -7  16   2     2152.32     2334.90     63.95 o
  -6  16   2      329.61      351.61     35.47 o
  -5  16   2      985.30      978.26     44.26 o
  -4  16   2      858.79      939.67     42.00 o
  -3  16   2      499.40      429.30     30.64 o
  -2  16   2      864.56      842.26     40.32 o
  -1  16   2     1109.40     1066.93     41.56 o
   0  16   2      359.01      292.88     31.48 o
   1  16   2      508.90      418.59     36.14 o
   2  16   2      254.66      339.90     43.50 o
   3  16   2      175.38      157.68     32.04 o
   4  16   2      226.26      193.27     33.56 o
   5  16   2       46.44       90.31     35.22 o
   6  16   2      217.55      193.39     32.36 o
   7  16   2      176.09      200.40     42.54 o
   8  16   2       23.42       64.54     35.76 o
   9  16   2        0.10       27.28     30.01 o
  10  16   2      112.97       77.54     42.11 o
  11  16   2       56.86      103.30     52.01 o
  12  16   2        2.81       26.39     36.62 o
  13  16   2        7.24       47.86     47.76 o
  14  16   2        3.17       60.76     47.13 o
  15  16   2       19.30       49.87     54.80 o
 -16  17   2        0.82       85.93     81.12 o
 -15  17   2        0.08       33.81     47.53 o
 -14  17   2       18.42       51.55     44.47 o
 -13  17   2       64.86       66.92     43.47 o
 -12  17   2        5.48       41.81     40.62 o
 -11  17   2      163.21      154.89     46.68 o
 -10  17   2        6.32       33.75     30.54 o
  -9  17   2       79.47       74.20     34.88 o
  -8  17   2       34.37       80.31     30.38 o
  -7  17   2       15.00       32.41     21.42 o
  -6  17   2      109.40       94.61     27.18 o
  -5  17   2        1.61       36.58     23.11 o
  -4  17   2        6.97       42.02     24.97 o
  -3  17   2       36.79       44.72     21.24 o
  -2  17   2      111.75      100.44     26.54 o
  -1  17   2      554.10      497.54     43.68 o
   0  17   2      717.72      659.86     42.93 o
   1  17   2      214.44      216.47     34.70 o
   2  17   2       27.51       42.64     24.65 o
   3  17   2      278.88      321.37     39.89 o
   4  17   2      196.40      155.78     29.42 o
   5  17   2     1297.56     1448.31     63.50 o
   6  17   2      722.21      672.91     56.83 o
   7  17   2     1236.12     1220.43     59.86 o
   8  17   2      805.00      950.04     75.14 o
   9  17   2       29.94       41.84     31.27 o
  10  17   2        5.86       28.20     27.55 o
  11  17   2      325.76      486.76     74.78 o
  12  17   2      151.34      177.41     56.86 o
  13  17   2       62.07       63.54     46.05 o
  14  17   2      231.58      217.77     72.19 o
  15  17   2       72.17       69.08     53.79 o
 -15  18   2        0.16       53.92     63.87 o
 -14  18   2       37.26       82.63     55.73 o
 -13  18   2       30.56       69.14     44.25 o
 -12  18   2       12.72       36.22     38.95 o
 -11  18   2      121.57      103.03     38.84 o
 -10  18   2       56.24       74.50     38.76 o
  -9  18   2       65.01       62.45     37.94 o
  -8  18   2       15.55       55.30     36.06 o
  -7  18   2       10.06       33.56     26.31 o
  -6  18   2       45.23       48.64     26.06 o
  -5  18   2       76.81       96.17     33.63 o
  -4  18   2      369.97      405.52     43.61 o
  -3  18   2      728.93      802.38     54.81 o
  -2  18   2       21.20       49.89     31.19 o
  -1  18   2        2.25       25.01     23.89 o
   0  18   2       19.81       69.67     35.48 o
   1  18   2       67.03       81.73     28.34 o
   2  18   2      739.02      686.68     40.55 o
   3  18   2       83.26       73.39     30.14 o
   4  18   2        0.24       35.39     22.08 o
   5  18   2        7.34       42.45     30.86 o
   6  18   2       62.30       85.90     34.31 o
   7  18   2       21.22       37.91     29.71 o
   8  18   2      312.53      319.86     51.19 o
   9  18   2       54.47       88.39     43.14 o
  10  18   2        0.89       14.79     27.63 o
  11  18   2        2.69       17.18     35.72 o
  12  18   2        4.42       42.67     42.58 o
  13  18   2       14.54       27.39     43.42 o
  14  18   2        0.77       55.63     61.74 o
 -14  19   2        1.76       81.30     60.90 o
 -13  19   2       34.65       60.76     44.85 o
 -12  19   2        0.55       45.55     41.70 o
 -11  19   2        0.17       44.71     39.73 o
 -10  19   2        7.28       63.12     42.32 o
  -9  19   2      116.29      113.12     42.71 o
  -8  19   2       31.75       49.83     33.42 o
  -7  19   2       12.43       47.38     30.18 o
  -6  19   2       29.75       56.04     30.05 o
  -5  19   2       36.20       52.41     27.89 o
  -4  19   2        7.05       18.16     25.08 o
  -3  19   2       19.82       45.83     27.71 o
  -2  19   2       29.93       28.32     25.49 o
  -1  19   2        4.99       52.62     32.39 o
   0  19   2      472.15      463.07     42.25 o
   1  19   2      201.54      223.00     34.41 o
   2  19   2      367.04      304.78     35.28 o
   3  19   2       87.58       92.26     28.03 o
   4  19   2       60.87       58.46     33.61 o
   5  19   2       14.82       50.28     28.97 o
   6  19   2       73.87      111.64     40.37 o
   7  19   2       34.21       52.14     33.97 o
   8  19   2       99.70      167.66     50.51 o
   9  19   2      122.63      135.86     44.10 o
  10  19   2       24.56       33.03     37.18 o
  11  19   2       72.59       85.25     42.35 o
  12  19   2        1.34       42.97     37.60 o
  13  19   2       40.96      130.99     50.74 o
 -14  20   2      132.79      179.53    110.88 o
 -13  20   2      204.73      240.51     70.74 o
 -12  20   2      151.35      261.26     67.07 o
 -11  20   2      107.16      141.47     49.88 o
 -10  20   2      162.59      197.26     43.03 o
  -9  20   2      176.90      184.05     54.03 o
  -8  20   2      230.63      220.67     47.27 o
  -7  20   2       51.42       90.54     47.83 o
  -6  20   2      217.78      209.73     44.85 o
  -5  20   2      222.83      253.40     48.43 o
  -4  20   2       98.52      127.96     38.97 o
  -3  20   2      284.35      290.40     47.59 o
  -2  20   2      197.29      201.74     41.62 o
  -1  20   2       20.07       57.40     35.00 o
   0  20   2       58.03       57.57     26.53 o
   1  20   2      320.41      323.80     37.79 o
   2  20   2       18.07       45.42     26.46 o
   3  20   2      334.49      311.99     38.74 o
   4  20   2       81.40      121.83     32.10 o
   5  20   2       20.71       33.29     30.85 o
   6  20   2      194.65      162.77     39.37 o
   7  20   2       45.21       66.04     37.32 o
   8  20   2      411.51      476.78     62.92 o
   9  20   2       39.58       84.52     47.92 o
  10  20   2        8.25       73.14     47.01 o
  11  20   2       37.46       69.49     45.13 o
  12  20   2       70.92       84.67     45.79 o
  13  20   2        0.34       51.66     95.50 o
 -13  21   2        0.17      101.35    118.20 o
 -12  21   2        8.90       39.72     46.86 o
 -11  21   2        0.41       50.01     41.62 o
 -10  21   2       26.17       37.25     43.89 o
  -9  21   2        7.30       68.47     46.33 o
  -8  21   2       11.94       52.31     38.21 o
  -7  21   2        1.11       52.73     34.00 o
  -6  21   2        7.17       44.03     36.32 o
  -5  21   2        1.19       56.09     33.82 o
  -4  21   2        9.82       29.51     36.07 o
  -3  21   2      271.04      228.90     48.45 o
  -2  21   2      516.01      537.95     50.55 o
  -1  21   2       28.98       50.94     31.11 o
   0  21   2        9.08       30.71     29.02 o
   1  21   2      188.25      168.03     35.57 o
   2  21   2       12.15       37.39     28.80 o
   3  21   2      227.28      250.80     43.00 o
   4  21   2      362.41      343.73     43.27 o
   5  21   2      162.87      148.21     43.04 o
   6  21   2        3.36       29.07     31.78 o
   7  21   2      182.63      225.24     51.55 o
   8  21   2      107.62      194.85     60.42 o
   9  21   2       18.97       58.65     43.81 o
  10  21   2       43.74       45.63     45.79 o
  11  21   2      110.29      103.60     49.99 o
  12  21   2       36.38       55.49     68.49 o
 -12  22   2        0.14      102.00    138.00 o
 -11  22   2        1.60       47.12     45.68 o
 -10  22   2        0.09       56.99     49.72 o
  -9  22   2       19.79       62.34     45.06 o
  -8  22   2       87.09      119.92     49.58 o
  -7  22   2        1.14       36.50     36.41 o
  -6  22   2       11.79       40.93     34.18 o
  -5  22   2       33.48       37.80     32.05 o
  -4  22   2        7.05       26.52     28.92 o
  -3  22   2      132.24      140.92     48.78 o
  -2  22   2      271.73      352.20     47.24 o
  -1  22   2       57.84       54.30     29.78 o
   0  22   2       49.74       31.47     27.92 o
   1  22   2       15.02       34.94     29.03 o
   2  22   2       36.86       74.29     37.96 o
   3  22   2       65.28      106.88     39.09 o
   4  22   2       89.72      133.06     38.17 o
   5  22   2        5.50       56.97     32.99 o
   6  22   2       14.70       48.64     39.64 o
   7  22   2       30.91       68.55     47.33 o
   8  22   2        0.16       72.76     44.59 o
   9  22   2        0.03       61.35     41.66 o
  10  22   2       13.91       35.46     44.37 o
  11  22   2        2.26       42.38     58.08 o
 -11  23   2        0.04       25.23     81.92 o
 -10  23   2        9.69       40.05     45.12 o
  -9  23   2        6.11       82.58     54.51 o
  -8  23   2       39.88       71.67     52.87 o
  -7  23   2        2.61       34.60     44.21 o
  -6  23   2       22.92       51.69     40.60 o
  -5  23   2       71.29       66.65     42.97 o
  -4  23   2       55.24       63.75     44.13 o
  -3  23   2        4.42       56.02     39.15 o
  -2  23   2      124.83      179.38     42.46 o
  -1  23   2        2.27       41.82     31.49 o
   0  23   2      179.45      108.74     38.76 o
   1  23   2       58.75       42.15     33.29 o
   2  23   2      345.18      424.75     52.12 o
   3  23   2      264.74      284.56     43.95 o
   4  23   2      307.57      361.58     48.99 o
   5  23   2      273.86      331.17     62.97 o
   6  23   2       51.68       83.55     47.94 o
   7  23   2      157.92      129.17     57.90 o
   8  23   2       61.63      105.83     50.90 o
   9  23   2      275.01      335.26     66.34 o
  -9  24   2      275.95      281.78    137.27 o
  -8  24   2      254.89      307.82     60.08 o
  -7  24   2      201.32      217.32     53.59 o
  -6  24   2       72.47       95.77     45.50 o
  -5  24   2      125.26      132.03     51.55 o
  -4  24   2      127.88       79.12     41.74 o
  -3  24   2      308.27      399.33     52.41 o
  -2  24   2        5.12       61.60     36.29 o
  -1  24   2      270.62      288.73     56.59 o
   0  24   2       15.29       39.18     34.66 o
   1  24   2       10.91       20.77     29.86 o
   2  24   2      273.17      336.27     53.42 o
   3  24   2      155.00      214.02     51.63 o
   4  24   2       16.42       87.46     52.76 o
   5  24   2        3.78       51.40     45.94 o
   6  24   2       21.35       43.00     48.27 o
   7  24   2        1.84       48.45     52.63 o
   8  24   2       16.06       97.31     54.81 o
  -7  25   2        0.01       65.00     53.55 o
  -6  25   2       20.83       61.38     47.37 o
  -5  25   2        2.40       76.84     55.92 o
  -4  25   2       49.09       51.73     42.52 o
  -3  25   2        6.30       66.56     41.35 o
  -2  25   2        8.86       30.70     35.06 o
  -1  25   2        0.37       34.00     36.45 o
   0  25   2       16.01       60.48     42.26 o
   1  25   2        2.94       37.89     36.55 o
   2  25   2       24.23       59.26     38.35 o
   3  25   2       82.78       71.46     42.58 o
   4  25   2       16.77       55.12     49.41 o
   5  25   2        4.20       50.06     43.03 o
   6  25   2       24.53       78.24     56.49 o
  -5  26   2       33.44       44.20     50.60 o
  -4  26   2      125.58      133.75     51.79 o
  -3  26   2      168.72      187.79     52.51 o
  -2  26   2       20.63       56.67     44.36 o
  -1  26   2       25.56       66.39     43.58 o
   0  26   2       22.77       45.69     43.85 o
   1  26   2       24.14       44.61     37.39 o
   2  26   2       17.40       62.48     39.95 o
   3  26   2        8.29       79.59     54.88 o
   4  26   2        3.62       54.23     50.22 o
  -5  27   2       13.25        5.21     73.90 o
  -4  27   2       51.24      140.56    133.86 o
  -3  27   2       91.28       90.41     54.28 o
  -2  27   2       29.30       46.40     70.52 o
  -1  27   2       14.40       37.84     48.50 o
   0  27   2       25.52       41.51     55.08 o
   1  27   2       64.77       85.42     61.93 o
   0  28   2        3.39       28.15     95.38 o
 -20   1   3        0.08       46.55     68.93 o
 -19   1   3        3.26       24.82     35.75 o
 -18   1   3       46.41       69.41     37.01 o
 -17   1   3       26.88       67.33     36.77 o
 -16   1   3        1.44       33.58     27.03 o
 -15   1   3      115.74      104.92     33.75 o
 -14   1   3       25.67       23.41     20.00 o
 -13   1   3        1.99       20.78     14.83 o
 -12   1   3      239.05      207.49     24.50 o
 -11   1   3      526.67      507.30     31.25 o
 -10   1   3     1757.93     1801.29     52.43 o
  -9   1   3      625.88      585.32     20.00 o
  -8   1   3      199.07      185.34     14.08 o
  -7   1   3    10602.95    11346.42     92.52 o
  -6   1   3       79.51       72.07      8.71 o
  -5   1   3       85.85      108.33      8.97 o
  -4   1   3       67.79       42.23      6.94 o
  -3   1   3    10897.00    12826.90    201.27 o
  -2   1   3       32.59       30.00      5.33 o
  -1   1   3    56406.93    54690.88    707.94 o
   0   1   3       14.84       20.07      4.12 o
   1   1   3    12649.04    16671.83    370.97 o
   2   1   3      723.55      481.03     12.99 o
   3   1   3      813.89      893.17     13.94 o
   4   1   3     1654.38     1557.84     18.71 o
   5   1   3    11059.60    11162.35    167.50 o
   6   1   3     6340.04     6595.32    103.15 o
   7   1   3     7211.89     7808.04    123.17 o
   8   1   3      902.02      677.47     22.73 o
   9   1   3      819.26      634.13     29.36 o
  10   1   3     2215.79     2064.48     40.52 o
  11   1   3      428.92      424.97     32.07 o
  12   1   3        3.06       51.23     21.05 o
  13   1   3      848.12      910.86     36.93 o
  14   1   3      705.35      553.35     42.32 o
  15   1   3      351.10      266.63     59.55 o
  16   1   3      341.18      306.62     57.96 o
  17   1   3        7.12       38.63     40.28 o
  18   1   3        3.11       67.01     60.55 o
  19   1   3       18.11       30.04     59.97 o
 -20   2   3        7.23       52.54     71.32 o
 -19   2   3        5.14       27.25     38.19 o
 -18   2   3      232.84      205.80     50.59 o
 -17   2   3      255.89      309.20     46.61 o
 -16   2   3      787.74      760.66     51.43 o
 -15   2   3     1505.27     1445.36     55.72 o
 -14   2   3      770.22      863.94     43.28 o
 -13   2   3        6.00       31.82     18.88 o
 -12   2   3       44.79       41.07     14.33 o
 -11   2   3      531.80      499.33     21.98 o
 -10   2   3      324.68      266.37     16.69 o
  -9   2   3     1758.19     1595.29     30.68 o
  -8   2   3      340.67      270.84     14.61 o
  -7   2   3     5518.82     6162.28     45.88 o
  -6   2   3    10033.40    10649.43    141.53 o
  -5   2   3     4218.42     4553.45     59.11 o
  -4   2   3     2008.47     2179.90     25.66 o
  -3   2   3      234.46      230.40      9.91 o
  -2   2   3    13206.69    15474.56    202.49 o
  -1   2   3       19.25       66.57      7.72 o
   0   2   3    20837.10    21207.39    182.48 o
   1   2   3     7547.94     6960.21     85.65 o
   2   2   3     1996.21     2762.94     69.46 o
   3   2   3      542.10      694.49     14.40 o
   4   2   3      993.30      978.08     16.50 o
   5   2   3     1425.77     1710.52     31.00 o
   6   2   3      258.17      175.92     14.01 o
   7   2   3       18.07       30.45     11.03 o
   8   2   3      236.14      188.58     17.46 o
   9   2   3      524.93      460.59     20.98 o
  10   2   3       87.13      111.91     17.02 o
  11   2   3      486.22      514.98     29.15 o
  12   2   3     1560.26     1547.67     42.70 o
  13   2   3      918.70      980.62     49.49 o
  14   2   3       17.80       37.26     28.69 o
  15   2   3      214.53      230.60     57.76 o
  16   2   3      311.64      293.28     62.01 o
  17   2   3       19.71       91.74     63.56 o
  18   2   3      361.90      424.01     75.45 o
  19   2   3      142.90      184.99     79.64 o
 -20   3   3       99.03      155.63    108.75 o
 -19   3   3       79.57      127.22     44.84 o
 -18   3   3       17.15       51.44     36.95 o
 -17   3   3      138.24      151.80     40.53 o
 -16   3   3      112.50       88.10     30.32 o
 -15   3   3       45.62       73.10     29.56 o
 -14   3   3       99.96       98.11     24.83 o
 -13   3   3     1651.16     1535.17     40.32 o
 -12   3   3      104.08       79.15     18.83 o
 -11   3   3      258.96      271.28     23.65 o
 -10   3   3       24.72       34.44     10.79 o
  -9   3   3       49.11       47.01      9.85 o
  -8   3   3      746.32      739.16     20.18 o
  -7   3   3       87.45       66.68      8.68 o
  -6   3   3     5251.21     5672.39    129.34 o
  -5   3   3     1400.95     1512.84     30.59 o
  -4   3   3      774.86      727.37     13.46 o
  -3   3   3     2893.02     3551.68     78.19 o
  -2   3   3      690.83      464.06     23.94 o
  -1   3   3      495.92      812.46     13.39 o
   0   3   3     3178.02     2801.22     67.41 o
   1   3   3    43490.97    50660.14    274.09 o
   2   3   3    23815.29    31227.90    998.11 o
   3   3   3     3024.05     2880.15     82.24 o
   4   3   3      181.90      213.91     11.24 o
   5   3   3     2019.90     1917.94     48.09 o
   6   3   3     1381.03     1348.51     40.00 o
   7   3   3     1160.83     1389.36     27.92 o
   8   3   3     2541.76     2725.83     37.58 o
   9   3   3     2690.16     2654.08     46.64 o
  10   3   3      880.30      822.90     30.98 o
  11   3   3       44.20       52.77     19.33 o
  12   3   3     2242.40     2281.25     75.46 o
  13   3   3        4.49       41.11     25.93 o
  14   3   3        0.65       19.38     23.45 o
  15   3   3       36.14       86.23     56.70 o
  16   3   3       26.63       71.87     46.66 o
  17   3   3       10.77       32.70     42.98 o
  18   3   3      161.45      215.68     72.49 o
  19   3   3        0.12       33.35     55.68 o
 -20   4   3        6.69       22.69     67.13 o
 -19   4   3        1.06       56.49     55.57 o
 -18   4   3       18.52       43.20     36.92 o
 -17   4   3      225.62      203.15     41.48 o
 -16   4   3      246.48      249.53     36.63 o
 -15   4   3      417.73      475.64     47.51 o
 -14   4   3      277.11      259.17     28.60 o
 -13   4   3       32.48       42.11     17.65 o
 -12   4   3       46.12       46.99     18.56 o
 -11   4   3      125.08      114.54     17.94 o
 -10   4   3        5.79       21.84     13.16 o
  -9   4   3     3628.03     3505.36     58.14 o
  -8   4   3      263.19      255.07     14.12 o
  -7   4   3     3035.35     3280.19     26.68 o
  -6   4   3      947.39      950.58     16.64 o
  -5   4   3     2956.63     3304.63     56.04 o
  -4   4   3     4019.08     4549.08     63.64 o
  -3   4   3     5105.44     6037.77    167.75 o
  -2   4   3    29731.47    35465.63    249.84 o
  -1   4   3    39331.64    47159.75    414.71 o
   0   4   3    33796.07    40891.30    272.72 o
   1   4   3    15250.16    17116.01    206.14 o
   2   4   3     7145.76     7899.31    178.22 o
   3   4   3     1410.16     1644.17     26.90 o
   4   4   3        6.54       20.64      5.80 o
   5   4   3       81.47       50.01      7.39 o
   6   4   3        7.84       24.21      8.83 o
   7   4   3      474.64      458.93     18.37 o
   8   4   3      234.65      206.96     15.49 o
   9   4   3      507.17      440.74     23.25 o
  10   4   3       34.76       65.62     19.83 o
  11   4   3      936.41      817.25     29.00 o
  12   4   3       93.75      211.80     34.49 o
  13   4   3        1.60       59.49     27.42 o
  14   4   3      138.52      106.46     37.04 o
  15   4   3      122.54      128.97     37.36 o
  16   4   3      158.73      121.57     51.74 o
  17   4   3        0.34       41.47     46.71 o
  18   4   3      102.29      126.81     70.88 o
  19   4   3        0.24       44.04     72.12 o
 -20   5   3       40.53       73.29     81.20 o
 -19   5   3        7.28       64.38     57.74 o
 -18   5   3       30.61       67.60     55.43 o
 -17   5   3        3.35       44.40     34.52 o
 -16   5   3       29.54       42.23     30.14 o
 -15   5   3       29.80       47.19     26.63 o
 -14   5   3        0.22       29.68     17.39 o
 -13   5   3      214.37      155.35     20.45 o
 -12   5   3      453.14      344.52     23.65 o
 -11   5   3      139.35      119.14     18.26 o
 -10   5   3      188.37      172.04     19.02 o
  -9   5   3       93.33       83.45     12.77 o
  -8   5   3      716.55      659.23     23.35 o
  -7   5   3     1587.64     1685.21     34.67 o
  -6   5   3     5464.37     5927.51    101.51 o
  -5   5   3     3551.19     3619.48     64.13 o
  -4   5   3      134.58      101.99      9.69 o
  -3   5   3      173.91      230.12     18.09 o
  -2   5   3     4035.11     3779.09     34.51 o
  -1   5   3     2919.49     3765.15     87.14 o
   0   5   3     1573.24     1648.69     16.16 o
   1   5   3      129.92      166.53      9.38 o
   2   5   3      404.65      385.64     13.97 o
   3   5   3     1090.67     1159.58     17.07 o
   4   5   3      365.29      314.26     11.84 o
   5   5   3       12.73       22.28      5.44 o
   6   5   3    15340.45    15913.36    221.29 o
   7   5   3     3093.46     3402.57    105.94 o
   8   5   3      603.01      583.81     23.81 o
   9   5   3     1821.86     1655.03     39.89 o
  10   5   3     2668.30     2902.87     55.11 o
  11   5   3      149.27      139.58     21.63 o
  12   5   3     3047.26     3311.42     57.99 o
  13   5   3      450.67      491.52     39.71 o
  14   5   3     1351.07     1320.68     51.82 o
  15   5   3      620.67      527.95     50.21 o
  16   5   3      493.15      512.97     66.41 o
  17   5   3        2.29       51.98     53.94 o
  18   5   3      228.90      234.69     82.98 o
  19   5   3        8.55       67.71     85.25 o
 -19   6   3       82.39      106.97     72.75 o
 -18   6   3       50.76       56.00     52.45 o
 -17   6   3      272.52      259.97     48.49 o
 -16   6   3       47.71       99.56     32.47 o
 -15   6   3      460.65      488.47     33.23 o
 -14   6   3      250.37      227.36     27.83 o
 -13   6   3      589.72      669.99     29.65 o
 -12   6   3      181.14      177.75     23.88 o
 -11   6   3     1194.99     1184.32     54.78 o
 -10   6   3      871.38      888.80     28.34 o
  -9   6   3       99.11       79.35     15.24 o
  -8   6   3      129.27      119.62      9.59 o
  -7   6   3      701.42      586.67     22.79 o
  -6   6   3     1548.19     1454.63     42.05 o
  -5   6   3        3.57       25.41      9.61 o
  -4   6   3      233.59      196.86     15.35 o
  -3   6   3     4289.64     4426.83     59.71 o
  -2   6   3       48.82       27.25      9.47 o
  -1   6   3     9915.77    11047.59     99.74 o
   0   6   3      784.61      514.91     16.58 o
   1   6   3     7632.92     7531.26     89.37 o
   2   6   3     1974.09     2394.00     34.34 o
   3   6   3      329.54      259.12     17.78 o
   4   6   3    10496.65    11906.20    137.53 o
   5   6   3     1779.91     1869.34     30.98 o
   6   6   3      839.83      756.36     26.16 o
   7   6   3      261.42      273.88     20.19 o
   8   6   3      104.03      107.73     19.92 o
   9   6   3       34.15       40.80     15.50 o
  10   6   3     2320.42     2162.83     53.42 o
  11   6   3      309.27      233.36     26.37 o
  12   6   3      354.84      343.24     32.30 o
  13   6   3       44.73       44.67     21.27 o
  14   6   3      109.98      145.90     35.67 o
  15   6   3       37.92       49.76     30.15 o
  16   6   3        5.88       39.48     30.53 o
  17   6   3        7.53       23.68     47.47 o
  18   6   3        9.17       58.79     54.17 o
  19   6   3       26.89       30.71     85.29 o
 -19   7   3       70.11       97.45     77.97 o
 -18   7   3        1.91       42.24     46.83 o
 -17   7   3        0.50       43.05     51.31 o
 -16   7   3       18.41       64.69     30.65 o
 -15   7   3      110.92      123.83     26.79 o
 -14   7   3      235.84      180.11     26.45 o
 -13   7   3       75.19      108.33     24.91 o
 -12   7   3      961.73     1002.60     33.24 o
 -11   7   3       95.74       90.88     19.15 o
 -10   7   3        2.96       46.89     16.32 o
  -9   7   3       55.68       43.24     12.66 o
  -8   7   3      116.39       88.93     15.59 o
  -7   7   3        1.49       24.10     11.93 o
  -6   7   3     1883.68     2111.56     49.23 o
  -5   7   3      721.01      743.81     21.89 o
  -4   7   3     3689.54     4026.69     47.00 o
  -3   7   3     1690.23     1595.44     28.02 o
  -2   7   3     3916.43     4109.64     35.82 o
  -1   7   3      258.01      270.34     15.64 o
   0   7   3      911.90      766.84     19.75 o
   1   7   3      195.73      221.67     10.42 o
   2   7   3        7.53       52.46     10.77 o
   3   7   3      484.51      479.56     14.34 o
   4   7   3     1537.17     1464.92     29.02 o
   5   7   3       49.96       69.41     11.97 o
   6   7   3       97.39       93.61     15.24 o
   7   7   3       34.49       39.57     20.84 o
   8   7   3       23.23       44.87     17.41 o
   9   7   3      557.76      553.18     31.90 o
  10   7   3     1156.57     1178.06     42.52 o
  11   7   3      117.48       87.55     20.42 o
  12   7   3      269.66      237.32     32.95 o
  13   7   3       56.45       43.83     23.16 o
  14   7   3      576.64      624.08     47.83 o
  15   7   3       50.79       71.78     31.33 o
  16   7   3       34.75       58.12     37.23 o
  17   7   3        3.96       76.92     61.48 o
  18   7   3       99.59      185.53     79.80 o
  19   7   3        3.57       25.37     79.51 o
 -19   8   3       49.45       39.77     69.44 o
 -18   8   3       30.53      106.88     87.35 o
 -17   8   3      240.45      237.69     68.97 o
 -16   8   3      183.86      212.83     46.40 o
 -15   8   3      774.02      784.28     49.14 o
 -14   8   3      783.78      806.40     41.84 o
 -13   8   3     1228.97     1178.24     39.49 o
 -12   8   3      239.46      239.36     25.81 o
 -11   8   3      164.06      148.46     21.45 o
 -10   8   3     2749.98     2767.78     45.64 o
  -9   8   3      111.86      147.36     23.70 o
  -8   8   3     2596.31     2490.87     39.91 o
  -7   8   3     2838.36     2935.54     61.89 o
  -6   8   3     1005.52     1049.08     32.01 o
  -5   8   3     3008.79     3652.03    113.58 o
  -4   8   3     3774.15     3971.76     69.27 o
  -3   8   3      182.52      158.81     17.53 o
  -2   8   3     1639.72     1708.42     28.72 o
  -1   8   3     4055.01     4261.61     37.88 o
   0   8   3     3942.03     4386.17     50.14 o
   1   8   3      311.29      332.03     13.86 o
   2   8   3       33.81       49.52     11.44 o
   3   8   3      549.83      432.11     14.79 o
   4   8   3     2157.15     2191.76     59.88 o
   5   8   3      985.13     1213.67     38.03 o
   6   8   3      791.86      856.78     27.73 o
   7   8   3      331.09      388.05     25.85 o
   8   8   3      207.02      138.17     17.64 o
   9   8   3     1896.24     2008.63     47.01 o
  10   8   3     1000.07     1023.87     41.09 o
  11   8   3      281.98      216.10     29.10 o
  12   8   3      155.94      131.42     26.92 o
  13   8   3        3.36       24.45     21.45 o
  14   8   3      212.35      190.80     39.40 o
  15   8   3       25.39       47.47     28.29 o
  16   8   3      113.42      141.86     42.06 o
  17   8   3       18.89       41.44     41.83 o
  18   8   3        1.69       86.75     67.21 o
 -19   9   3        0.60       51.07    111.27 o
 -18   9   3       22.58       30.07     67.08 o
 -17   9   3        0.06       34.60     47.19 o
 -16   9   3       90.70       75.93     57.19 o
 -15   9   3       11.69       33.90     32.53 o
 -14   9   3        0.13       31.30     25.54 o
 -13   9   3      151.23      139.66     26.65 o
 -12   9   3       61.15       47.77     22.47 o
 -11   9   3       53.41       63.91     18.69 o
 -10   9   3     2166.07     2119.63     77.28 o
  -9   9   3     2527.91     2546.30     50.81 o
  -8   9   3      187.87      173.40     20.80 o
  -7   9   3      532.83      390.27     21.66 o
  -6   9   3      190.38      192.09     14.81 o
  -5   9   3     2678.64     2695.59     47.28 o
  -4   9   3      129.98      174.19     19.04 o
  -3   9   3    15374.51    16455.31    150.15 o
  -2   9   3     2570.69     2741.07     37.37 o
  -1   9   3     6336.04     7076.87     74.29 o
   0   9   3     1822.18     1818.32     42.67 o
   1   9   3     4691.43     5372.06     93.27 o
   2   9   3     3699.89     3849.90     90.90 o
   3   9   3      950.39      853.43     19.84 o
   4   9   3     1582.51     1723.83     41.80 o
   5   9   3     2538.83     2735.55     81.07 o
   6   9   3     2401.10     2448.23     40.32 o
   7   9   3     1617.02     1415.28     36.06 o
   8   9   3     2410.42     2286.41     81.34 o
   9   9   3      932.53      849.79     35.71 o
  10   9   3      567.37      557.35     32.38 o
  11   9   3      670.19      611.88     36.99 o
  12   9   3       12.72       27.47     20.43 o
  13   9   3      189.35      159.60     30.40 o
  14   9   3      552.86      579.18     46.38 o
  15   9   3      165.31      184.57     38.27 o
  16   9   3      142.25      115.74     34.52 o
  17   9   3      342.99      397.85     77.05 o
  18   9   3       88.17      158.58     96.81 o
 -18  10   3        0.80       35.53     86.40 o
 -17  10   3       24.07       37.53     46.30 o
 -16  10   3        0.01       44.32     52.10 o
 -15  10   3       86.86       86.41     47.10 o
 -14  10   3       47.55       65.16     34.27 o
 -13  10   3        0.73       50.36     28.33 o
 -12  10   3      513.74      461.38     40.46 o
 -11  10   3      868.74      689.78     54.29 o
 -10  10   3       72.21       66.49     20.66 o
  -9  10   3       55.52       49.03     19.12 o
  -8  10   3     1148.03     1096.45     43.34 o
  -7  10   3       81.05       49.39     12.94 o
  -6  10   3      454.07      484.50     16.64 o
  -5  10   3      348.93      317.24     23.62 o
  -4  10   3       27.38       33.70     14.88 o
  -3  10   3     1471.45     1701.21     70.43 o
  -2  10   3      604.50      618.65     22.79 o
  -1  10   3       30.66       57.41     15.63 o
   0  10   3       37.83       30.23     12.06 o
   1  10   3      190.75      192.17     14.34 o
   2  10   3      179.62      185.53     12.73 o
   3  10   3       44.81       51.69     12.29 o
   4  10   3       42.76       43.34     10.83 o
   5  10   3     1790.42     1913.07     41.05 o
   6  10   3      292.15      356.08     24.84 o
   7  10   3      739.77      702.86     32.91 o
   8  10   3      255.14      216.02     28.38 o
   9  10   3      409.69      340.96     38.86 o
  10  10   3       33.07       52.99     25.17 o
  11  10   3       86.91       52.34     21.27 o
  12  10   3      134.54      105.35     28.77 o
  13  10   3        7.51       24.40     21.20 o
  14  10   3       47.28       61.49     30.70 o
  15  10   3        0.11       23.56     33.19 o
  16  10   3        1.53       28.76     37.57 o
  17  10   3        0.26       53.46     46.55 o
 -18  11   3       58.45      132.70    129.52 o
 -17  11   3       12.85       69.84     51.55 o
 -16  11   3       23.16       52.49     48.24 o
 -15  11   3        0.94       48.18     43.10 o
 -14  11   3       16.09       47.50     34.38 o
 -13  11   3      113.82      157.03     42.54 o
 -12  11   3       19.12       49.59     30.65 o
 -11  11   3      138.84      117.50     37.46 o
 -10  11   3       65.69       96.79     34.59 o
  -9  11   3      104.33       79.64     28.96 o
  -8  11   3       22.88       29.87     26.23 o
  -7  11   3     1082.21     1049.54     46.49 o
  -6  11   3      614.84      636.16     31.50 o
  -5  11   3      250.29      216.04     20.78 o
  -4  11   3       20.19       31.08     15.65 o
  -3  11   3      342.91      323.59     27.10 o
  -2  11   3      419.49      359.98     21.62 o
  -1  11   3     2189.14     2105.97     36.98 o
   0  11   3      384.47      390.82     21.75 o
   1  11   3     2941.35     3025.71     33.07 o
   2  11   3     1630.75     1623.72     23.26 o
   3  11   3     2497.77     2626.20     27.17 o
   4  11   3      506.62      464.93     15.80 o
   5  11   3     4935.27     5250.87    103.26 o
   6  11   3     1510.39     1500.13     35.15 o
   7  11   3     3536.82     3515.62     53.31 o
   8  11   3     2541.71     2760.55     49.70 o
   9  11   3      894.37      794.44     34.08 o
  10  11   3      615.41      553.56     36.77 o
  11  11   3      245.42      283.69     32.77 o
  12  11   3       78.16       90.57     27.65 o
  13  11   3      218.29      194.90     39.90 o
  14  11   3      663.32      663.40     60.39 o
  15  11   3       18.98       23.26     33.04 o
  16  11   3       17.43       56.05     42.60 o
  17  11   3      127.47      152.24     50.37 o
 -17  12   3      318.02      455.89     79.60 o
 -16  12   3      305.16      336.61     72.98 o
 -15  12   3      582.74      606.89     73.11 o
 -14  12   3      692.20      921.34     66.57 o
 -13  12   3      340.83      368.21     44.54 o
 -12  12   3        5.27       35.77     29.75 o
 -11  12   3      230.87      174.05     42.92 o
 -10  12   3      276.37      263.95     41.67 o
  -9  12   3      508.51      538.09     37.92 o
  -8  12   3     1854.11     1753.74     89.31 o
  -7  12   3     3608.35     3701.11     59.26 o
  -6  12   3     1064.12      961.53     35.66 o
  -5  12   3      990.43      998.57     40.44 o
  -4  12   3      523.69      434.14     31.02 o
  -3  12   3      607.91      547.07     30.77 o
  -2  12   3     1101.72     1011.69     31.81 o
  -1  12   3       16.63       26.03     13.06 o
   0  12   3      106.37       79.14     15.07 o
   1  12   3       57.59      110.87     14.22 o
   2  12   3      202.10      173.17     17.77 o
   3  12   3        2.58       30.40     11.90 o
   4  12   3        4.46       18.00      9.46 o
   5  12   3      873.74      742.45     30.91 o
   6  12   3        0.76       14.01     15.16 o
   7  12   3      350.28      282.79     24.02 o
   8  12   3      448.71      392.82     31.43 o
   9  12   3       60.87       61.32     20.69 o
  10  12   3      594.53      549.18     42.06 o
  11  12   3      795.57      791.77     53.03 o
  12  12   3      773.42      758.97     48.78 o
  13  12   3      146.20       99.09     41.22 o
  14  12   3      192.02      144.33     41.94 o
  15  12   3       34.94       67.47     45.34 o
  16  12   3       21.97       44.75     41.23 o
  17  12   3       13.68       49.93     49.34 o
 -17  13   3        1.81       44.95     56.24 o
 -16  13   3        1.52       44.71     53.82 o
 -15  13   3        9.13       43.77     43.89 o
 -14  13   3       17.92       54.96     49.05 o
 -13  13   3        6.17       42.75     35.68 o
 -12  13   3       38.94       64.57     33.42 o
 -11  13   3        0.09       43.42     34.46 o
 -10  13   3      883.18      870.93     54.05 o
  -9  13   3      920.29      895.54     69.72 o
  -8  13   3       17.19       12.14     19.39 o
  -7  13   3      379.33      349.84     32.38 o
  -6  13   3     1148.15     1127.62     41.51 o
  -5  13   3       58.00       54.09     15.60 o
  -4  13   3      181.32      168.61     20.91 o
  -3  13   3     2944.00     3063.19     78.99 o
  -2  13   3      472.66      477.93     28.35 o
  -1  13   3       33.79       42.91     16.76 o
   0  13   3      674.41      755.67     31.17 o
   1  13   3     1161.81     1145.20     26.79 o
   2  13   3      465.11      412.47     17.36 o
   3  13   3      152.48      175.88     16.33 o
   4  13   3      106.90      124.78     16.43 o
   5  13   3        3.01       41.42     19.08 o
   6  13   3      262.46      215.83     25.69 o
   7  13   3       95.97      101.68     31.06 o
   8  13   3      207.82      236.72     35.29 o
   9  13   3       13.84       37.29     24.71 o
  10  13   3      387.78      424.17     45.22 o
  11  13   3       90.38      166.74     43.22 o
  12  13   3       43.07       71.01     29.52 o
  13  13   3      116.28      113.35     47.91 o
  14  13   3        0.94       53.98     40.23 o
  15  13   3        0.10       43.99     36.08 o
  16  13   3       45.56       67.55     51.55 o
  17  13   3       79.59       95.37     74.55 o
 -17  14   3      164.70       74.61     66.69 o
 -16  14   3       34.57       65.51     58.70 o
 -15  14   3       47.00       69.53     48.59 o
 -14  14   3      441.61      426.71     75.43 o
 -13  14   3       19.40       36.15     33.37 o
 -12  14   3        4.94       41.13     31.99 o
 -11  14   3      937.98     1012.74     61.84 o
 -10  14   3      239.95      224.45     26.83 o
  -9  14   3      171.24      130.84     26.89 o
  -8  14   3      148.03      143.58     30.97 o
  -7  14   3      457.61      476.97     38.52 o
  -6  14   3       74.52       48.42     17.35 o
  -5  14   3       54.36       75.93     30.13 o
  -4  14   3      181.35      172.34     26.58 o
  -3  14   3     1069.70     1144.09     41.93 o
  -2  14   3      728.47      763.29     34.67 o
  -1  14   3      447.06      428.97     27.38 o
   0  14   3     1697.57     1746.23     44.17 o
   1  14   3      648.74      683.50     30.38 o
   2  14   3       45.78       36.49     15.18 o
   3  14   3        0.31       39.60     17.79 o
   4  14   3      287.79      257.12     33.32 o
   5  14   3     1055.52      921.87     41.46 o
   6  14   3       89.10       63.93     17.91 o
   7  14   3      537.58      538.74     40.43 o
   8  14   3      224.78      277.71     41.61 o
   9  14   3       25.00       43.82     30.08 o
  10  14   3      354.10      363.72     47.34 o
  11  14   3       27.15       52.20     27.95 o
  12  14   3        7.76       38.57     30.10 o
  13  14   3        0.24       28.12     33.01 o
  14  14   3        0.65       72.05     41.63 o
  15  14   3      122.18      202.20     59.09 o
  16  14   3      161.22      226.92     60.59 o
  17  14   3       45.34      100.80    109.23 o
 -17  15   3        0.09       48.49     87.90 o
 -16  15   3        0.03       28.12     48.85 o
 -15  15   3       37.12       45.62     49.57 o
 -14  15   3       44.94       70.63     48.42 o
 -13  15   3        3.93       35.07     41.27 o
 -12  15   3      120.10      102.78     37.20 o
 -11  15   3      302.70      292.27     41.49 o
 -10  15   3        6.57       28.19     23.14 o
  -9  15   3      163.16      113.63     24.67 o
  -8  15   3      738.11      753.06     43.14 o
  -7  15   3     2252.69     2502.98     62.34 o
  -6  15   3     1695.04     1732.74     86.81 o
  -5  15   3     1473.65     1551.30     48.56 o
  -4  15   3     3651.72     3744.96    101.33 o
  -3  15   3      522.21      461.38     30.43 o
  -2  15   3     1145.62     1187.29     43.41 o
  -1  15   3     1527.28     1552.40     43.32 o
   0  15   3     1110.26     1042.52     38.45 o
   1  15   3     1444.34     1584.37     43.28 o
   2  15   3      548.81      558.75     29.89 o
   3  15   3      903.29      807.63     44.80 o
   4  15   3      658.71      681.45     55.58 o
   5  15   3      105.36       97.69     26.09 o
   6  15   3      610.01      592.97     35.62 o
   7  15   3       88.18       84.57     20.97 o
   8  15   3     1446.67     1462.53     56.25 o
   9  15   3      106.61      107.10     33.12 o
  10  15   3      746.66      701.98     57.66 o
  11  15   3      200.22      181.13     38.26 o
  12  15   3      230.12      261.37     50.10 o
  13  15   3      152.85      200.46     49.82 o
  14  15   3      363.54      384.95     62.55 o
  15  15   3       36.59       45.37     42.21 o
  16  15   3       15.75       42.57     61.04 o
 -16  16   3        4.90       98.53    109.53 o
 -15  16   3        0.56       35.64     57.71 o
 -14  16   3      169.40      172.68     54.26 o
 -13  16   3      346.47      361.32     57.54 o
 -12  16   3       17.48       25.11     30.72 o
 -11  16   3      849.07      964.36     55.88 o
 -10  16   3      110.12       85.11     27.92 o
  -9  16   3       54.83       40.61     25.31 o
  -8  16   3       57.51       47.11     24.75 o
  -7  16   3      162.28      189.69     37.05 o
  -6  16   3       10.16       32.76     24.04 o
  -5  16   3       84.34       82.84     25.06 o
  -4  16   3      609.62      542.59     39.85 o
  -3  16   3      626.61      566.25     36.40 o
  -2  16   3       57.83       80.83     23.77 o
  -1  16   3       28.77       33.84     20.14 o
   0  16   3      351.33      317.41     29.37 o
   1  16   3      289.53      255.66     28.55 o
   2  16   3     1239.02     1291.84     46.36 o
   3  16   3        8.52       14.92     21.81 o
   4  16   3       25.72       39.07     26.10 o
   5  16   3      727.09      792.07     66.34 o
   6  16   3      602.27      457.54     46.92 o
   7  16   3      200.10      204.49     41.33 o
   8  16   3        9.47       41.28     25.04 o
   9  16   3       51.17       73.66     34.51 o
  10  16   3      155.42      124.56     40.99 o
  11  16   3       38.23       53.02     39.89 o
  12  16   3        4.18       65.18     39.93 o
  13  16   3        4.18       34.16     38.14 o
  14  16   3        6.11       58.73     50.59 o
  15  16   3      174.38      246.03     68.08 o
 -16  17   3       19.98       71.59     55.74 o
 -15  17   3       27.52       42.12     45.49 o
 -14  17   3       23.95       44.98     42.64 o
 -13  17   3       17.76       44.07     43.80 o
 -12  17   3       49.63       64.73     37.84 o
 -11  17   3       54.72      101.63     45.08 o
 -10  17   3       81.38       80.04     31.36 o
  -9  17   3       63.72       64.62     29.81 o
  -8  17   3      235.28      288.90     41.27 o
  -7  17   3      318.01      332.11     35.79 o
  -6  17   3      456.16      443.79     38.11 o
  -5  17   3      654.53      653.31     39.97 o
  -4  17   3       38.94       62.63     22.77 o
  -3  17   3      236.59      265.10     35.32 o
  -2  17   3       12.64       42.97     22.42 o
  -1  17   3      363.74      365.18     29.39 o
   0  17   3      203.42      186.27     33.84 o
   1  17   3       14.91       26.61     17.77 o
   2  17   3       63.85       79.46     27.80 o
   3  17   3      169.67      128.91     25.75 o
   4  17   3       35.31       57.86     26.56 o
   5  17   3       18.46       56.74     25.87 o
   6  17   3       98.35       74.62     28.91 o
   7  17   3       26.05       87.90     41.82 o
   8  17   3        1.16       51.79     37.91 o
   9  17   3       13.05       32.51     30.35 o
  10  17   3       64.15       48.22     39.38 o
  11  17   3       31.46       64.04     53.89 o
  12  17   3       10.20       29.10     49.40 o
  13  17   3       40.55       69.01     55.55 o
  14  17   3      131.01      178.85     74.98 o
  15  17   3       12.66       39.73     86.10 o
 -15  18   3       14.57       67.28     65.08 o
 -14  18   3       99.19      112.66     44.46 o
 -13  18   3      293.72      371.09     67.04 o
 -12  18   3      142.85      139.88     46.38 o
 -11  18   3      343.63      393.40     60.51 o
 -10  18   3      402.00      392.20     51.76 o
  -9  18   3       87.35       83.86     35.86 o
  -8  18   3      680.25      727.95     52.43 o
  -7  18   3      341.62      277.55     33.40 o
  -6  18   3      185.39      178.02     30.61 o
  -5  18   3      834.97      807.38     47.56 o
  -4  18   3     1083.25     1098.55     49.38 o
  -3  18   3      532.87      555.94     37.08 o
  -2  18   3     1068.38     1017.23     46.16 o
  -1  18   3       15.76       31.48     19.88 o
   0  18   3      953.45      982.89     51.00 o
   1  18   3        1.86       51.79     29.34 o
   2  18   3       75.72       87.27     33.28 o
   3  18   3       65.55       58.08     21.05 o
   4  18   3     1196.56     1253.66     59.35 o
   5  18   3       34.42       63.94     33.93 o
   6  18   3       74.46       88.32     34.80 o
   7  18   3       17.50       45.73     29.70 o
   8  18   3       90.35       80.88     36.44 o
   9  18   3        2.97       21.72     35.12 o
  10  18   3        2.91       28.32     36.40 o
  11  18   3       61.03       99.81     46.60 o
  12  18   3        1.13       24.74     39.78 o
  13  18   3        0.97       47.84     43.56 o
  14  18   3        4.39       68.38     65.24 o
 -15  19   3       11.23       37.77     93.56 o
 -14  19   3       23.24      111.39     71.51 o
 -13  19   3       19.09       60.45     45.86 o
 -12  19   3        6.14       34.54     40.27 o
 -11  19   3       27.37       54.32     44.61 o
 -10  19   3       35.93       57.57     37.16 o
  -9  19   3      251.41      246.35     53.01 o
  -8  19   3       92.58      128.38     46.99 o
  -7  19   3      188.59      170.14     31.91 o
  -6  19   3      121.82      103.70     28.76 o
  -5  19   3      134.83      146.29     37.43 o
  -4  19   3        6.88       37.88     24.53 o
  -3  19   3      535.91      602.13     42.23 o
  -2  19   3      492.74      501.94     45.28 o
  -1  19   3      319.26      275.11     37.45 o
   0  19   3      279.50      274.32     41.23 o
   1  19   3     1383.52     1575.83     57.50 o
   2  19   3       95.64       90.83     29.05 o
   3  19   3       29.76       42.05     22.98 o
   4  19   3      408.40      446.15     40.71 o
   5  19   3      447.99      463.31     52.91 o
   6  19   3      147.58      229.00     51.13 o
   7  19   3      993.72     1044.39     69.53 o
   8  19   3      908.99     1038.79     68.05 o
   9  19   3      210.51      241.67     49.06 o
  10  19   3       17.76       39.11     35.75 o
  11  19   3      140.08      115.68     46.47 o
  12  19   3      176.16      235.98     62.74 o
  13  19   3       32.89       62.67     50.53 o
 -14  20   3        1.64       49.02     75.34 o
 -13  20   3       11.31       47.92     54.02 o
 -12  20   3        0.79       55.31     47.33 o
 -11  20   3       23.66       46.59     42.64 o
 -10  20   3        1.39       33.45     36.49 o
  -9  20   3        0.00       49.00     40.31 o
  -8  20   3        2.59       69.30     43.45 o
  -7  20   3      116.73       95.46     39.52 o
  -6  20   3       38.75       83.55     38.97 o
  -5  20   3        1.54       32.59     32.48 o
  -4  20   3       81.96       72.31     35.53 o
  -3  20   3       38.39       96.12     39.41 o
  -2  20   3      100.70       91.66     37.48 o
  -1  20   3      186.34      191.02     38.86 o
   0  20   3        1.14       31.93     25.47 o
   1  20   3        1.11       65.16     30.59 o
   2  20   3       99.16       72.38     25.28 o
   3  20   3       20.76       41.96     25.09 o
   4  20   3      370.67      363.15     41.18 o
   5  20   3       69.84       70.93     31.81 o
   6  20   3       24.87       62.82     34.25 o
   7  20   3       74.38       86.60     44.66 o
   8  20   3       59.84       52.68     34.73 o
   9  20   3       20.47       84.38     47.05 o
  10  20   3       49.44       85.94     43.43 o
  11  20   3       20.40       60.26     51.22 o
  12  20   3       41.79       65.96     50.97 o
 -13  21   3        1.70       65.22     72.84 o
 -12  21   3        0.66       27.51     43.84 o
 -11  21   3       21.56       54.61     39.83 o
 -10  21   3        1.28       27.94     44.04 o
  -9  21   3        1.83       47.74     42.76 o
  -8  21   3        6.70       55.50     44.10 o
  -7  21   3        7.92       23.10     38.33 o
  -6  21   3        7.79       52.47     36.63 o
  -5  21   3      258.75      189.78     40.59 o
  -4  21   3      106.23       61.61     35.96 o
  -3  21   3        4.04       51.55     39.23 o
  -2  21   3      229.66      291.27     52.22 o
  -1  21   3      129.75      110.39     33.65 o
   0  21   3       58.72       48.78     28.14 o
   1  21   3      386.07      395.94     48.64 o
   2  21   3      413.76      490.95     49.89 o
   3  21   3      117.27      174.88     40.63 o
   4  21   3        2.22       46.21     26.34 o
   5  21   3       12.19       39.06     36.33 o
   6  21   3       42.39       44.82     36.31 o
   7  21   3      103.05      148.65     51.82 o
   8  21   3       60.00      115.50     46.67 o
   9  21   3      341.11      389.92     61.10 o
  10  21   3      215.54      257.48     69.80 o
  11  21   3       11.42       91.78     58.54 o
 -12  22   3       88.49      231.56    120.49 o
 -11  22   3       50.80       58.04     47.48 o
 -10  22   3       51.62       77.61     48.21 o
  -9  22   3      215.50      271.19     61.62 o
  -8  22   3      114.08      154.65     56.03 o
  -7  22   3       17.25       48.74     40.32 o
  -6  22   3      145.09      154.92     46.05 o
  -5  22   3        6.49       55.36     39.46 o
  -4  22   3       76.27       86.98     42.24 o
  -3  22   3      255.32      287.01     59.54 o
  -2  22   3        0.97       44.16     37.13 o
  -1  22   3      184.11      163.38     38.14 o
   0  22   3      236.56      212.63     42.68 o
   1  22   3        4.12       40.62     28.36 o
   2  22   3      140.16      181.94     49.09 o
   3  22   3       41.19       46.99     32.13 o
   4  22   3      183.25      208.32     47.13 o
   5  22   3       41.29       57.03     40.20 o
   6  22   3        0.21       33.98     37.79 o
   7  22   3       24.66       48.97     39.72 o
   8  22   3       23.12       51.53     43.88 o
   9  22   3       25.38      109.50     53.94 o
  10  22   3       28.40       64.14     48.69 o
 -11  23   3        0.97       26.81     99.68 o
 -10  23   3       31.87       63.83     47.09 o
  -9  23   3       27.65       82.28     46.20 o
  -8  23   3        4.16       40.52     46.41 o
  -7  23   3        0.13       34.14     42.52 o
  -6  23   3        1.86       29.15     37.05 o
  -5  23   3        4.31       29.19     35.63 o
  -4  23   3       17.39       47.97     39.93 o
  -3  23   3      250.09      252.78     54.98 o
  -2  23   3      126.73      147.66     40.20 o
  -1  23   3       57.26       58.26     27.96 o
   0  23   3        0.71       32.53     29.05 o
   1  23   3        4.77       30.72     28.56 o
   2  23   3       18.06       55.08     33.09 o
   3  23   3       35.48       75.52     33.45 o
   4  23   3       86.88      109.63     46.08 o
   5  23   3        3.01       45.56     36.92 o
   6  23   3        7.01       43.61     42.31 o
   7  23   3        1.71       43.39     46.02 o
   8  23   3        6.71       41.21     46.64 o
   9  23   3        2.84       48.27     46.02 o
  -9  24   3       81.85       93.49     67.62 o
  -8  24   3       17.57       71.09     51.60 o
  -7  24   3       17.27       68.08     50.51 o
  -6  24   3       30.98       55.87     45.28 o
  -5  24   3        0.19       71.61     41.53 o
  -4  24   3        1.65       40.27     45.08 o
  -3  24   3      134.54      135.33     53.58 o
  -2  24   3       49.83       73.29     35.45 o
  -1  24   3       13.17       67.55     33.91 o
   0  24   3        8.15       25.46     31.20 o
   1  24   3        2.31       42.32     32.29 o
   2  24   3       31.49      110.19     42.76 o
   3  24   3       14.35       79.52     48.48 o
   4  24   3       10.05       54.33     40.88 o
   5  24   3        7.85       52.50     52.53 o
   6  24   3       33.35       78.87     47.52 o
   7  24   3       11.20       27.92     41.31 o
   8  24   3       38.36       52.27     48.84 o
  -8  25   3       52.83       85.95    115.27 o
  -7  25   3       85.94      107.36     56.82 o
  -6  25   3       72.68       75.17     48.75 o
  -5  25   3      112.34      158.43     47.00 o
  -4  25   3      226.14      250.68     60.99 o
  -3  25   3      247.61      253.46     51.44 o
  -2  25   3       82.90       95.96     41.20 o
  -1  25   3       45.18       62.59     37.68 o
   0  25   3       13.14       63.70     39.06 o
   1  25   3       12.37       41.58     36.51 o
   2  25   3      188.71      245.01     51.87 o
   3  25   3      259.61      362.55     70.46 o
   4  25   3      239.29      234.81     63.00 o
   5  25   3      136.06      218.81     69.57 o
   6  25   3      123.00      127.35     57.28 o
  -5  26   3        7.84       50.93     52.87 o
  -4  26   3       24.31       63.72     35.19 o
  -3  26   3        0.10       44.17     41.00 o
  -2  26   3       52.27       55.04     37.03 o
  -1  26   3       67.44       87.27     47.22 o
   0  26   3       47.08       77.09     47.53 o
   1  26   3        0.42       50.11     39.60 o
   2  26   3       16.92       73.50     51.92 o
   3  26   3        1.46       53.13     47.53 o
   4  26   3        2.01       66.80     99.65 o
  -5  27   3        0.24        6.59     79.62 o
  -4  27   3      124.20      190.48    138.30 o
  -3  27   3       66.20      116.78     77.35 o
  -2  27   3        7.43       47.62     58.47 o
  -1  27   3       22.52       63.26     64.23 o
   0  27   3       39.71       62.31     69.42 o
 -19   0   4       27.10       43.92     69.84 o
 -18   0   4      478.05      415.67     73.68 o
 -17   0   4       65.97      104.59     49.32 o
 -16   0   4      693.29      668.50     80.61 o
 -15   0   4      542.99      536.07     56.70 o
 -14   0   4      682.26      629.99     54.32 o
 -13   0   4        3.33       30.90     26.08 o
 -12   0   4      568.14      558.33     39.89 o
 -11   0   4     1183.92     1240.46     39.18 o
 -10   0   4        7.81       14.02     15.76 o
  -9   0   4      393.94      357.89     23.53 o
  -8   0   4     5978.25     6531.95    138.93 o
  -7   0   4     1601.16     1740.82     34.79 o
  -6   0   4     5618.30     5859.10    157.78 o
  -5   0   4    11222.36    13070.18    478.77 o
  -4   0   4     3931.97     4029.53     94.01 o
  -3   0   4       70.96       75.68     14.03 o
  -2   0   4     3269.34     3646.12     38.23 o
  -1   0   4      413.13      417.04     16.98 o
   0   0   4     1680.16     1641.85     22.70 o
   1   0   4     1230.71     1264.64     36.83 o
   2   0   4     1362.68     1165.51     25.24 o
   3   0   4      535.34      439.27     16.88 o
   4   0   4     3819.30     3577.33     48.17 o
   5   0   4       93.78       49.89     14.71 o
   6   0   4    11176.91    11610.60    346.60 o
   7   0   4       36.66       29.68     14.71 o
   8   0   4     5517.52     6117.59    128.11 o
   9   0   4      903.14      953.50     84.23 o
  10   0   4     2075.81     2206.66     65.65 o
  11   0   4      594.12      446.01     66.44 o
  12   0   4     2804.74     2861.45     67.85 o
  13   0   4       96.47      106.94     56.14 o
  14   0   4     1318.50     1472.61    112.04 o
  15   0   4       45.41       88.63     63.35 o
  16   0   4      473.83      464.27     91.22 o
  17   0   4      209.47      169.67     89.95 o
  18   0   4      203.65      266.58    105.31 o
  19   0   4      190.93      189.28    113.54 o
 -19   1   4       68.20      105.35     70.51 o
 -18   1   4       99.04       77.98     39.18 o
 -17   1   4        4.91       29.42     27.59 o
 -16   1   4      264.04      239.89     37.24 o
 -15   1   4      270.41      270.39     37.44 o
 -14   1   4       28.83       38.61     23.28 o
 -13   1   4      175.69      191.59     24.96 o
 -12   1   4       26.73       31.96     14.49 o
 -11   1   4       59.25       75.82     16.61 o
 -10   1   4       40.19       56.00     14.26 o
  -9   1   4      530.18      481.48     18.62 o
  -8   1   4      101.10       71.13     11.14 o
  -7   1   4     3446.60     3440.08     54.82 o
  -6   1   4     3464.31     3402.80     44.31 o
  -5   1   4     5460.15     5873.94    105.38 o
  -4   1   4     3265.80     3178.78     64.26 o
  -3   1   4     2846.59     3221.86     25.24 o
  -2   1   4     6172.85     6474.19    134.54 o
  -1   1   4     2117.20     2339.01     51.58 o
   0   1   4      400.10      314.97      9.03 o
   1   1   4        9.87       23.29      6.57 o
   2   1   4     1900.70     2098.04     26.16 o
   3   1   4      541.29      498.07     11.00 o
   4   1   4       30.77       68.06      8.37 o
   5   1   4      483.70      540.37     14.80 o
   6   1   4     3809.64     3969.10     45.37 o
   7   1   4     1457.64     1309.64     24.71 o
   8   1   4     1021.49      866.57     24.10 o
   9   1   4       19.94       36.46     15.76 o
  10   1   4       31.16       41.79     16.41 o
  11   1   4      657.36      505.06     28.82 o
  12   1   4      241.32      236.86     28.91 o
  13   1   4       37.26       63.14     40.83 o
  14   1   4        7.39       36.70     32.45 o
  15   1   4      213.73      228.84     58.62 o
  16   1   4      120.51      143.66     60.14 o
  17   1   4       64.89       50.52     51.79 o
  18   1   4        0.44       60.39     58.47 o
  19   1   4        0.41       49.44     53.85 o
 -20   2   4        0.15       46.29    102.03 o
 -19   2   4       11.69       43.33     83.34 o
 -18   2   4        0.43       44.51     37.64 o
 -17   2   4       79.88       75.46     31.01 o
 -16   2   4       18.36       42.50     28.57 o
 -15   2   4       76.90       60.61     24.25 o
 -14   2   4      293.78      235.09     30.99 o
 -13   2   4     1272.40     1124.79     44.76 o
 -12   2   4      360.70      305.81     27.83 o
 -11   2   4      196.31      175.76     18.06 o
 -10   2   4       82.14       72.03     14.15 o
  -9   2   4      212.16      258.35     15.61 o
  -8   2   4      715.65      618.45     17.82 o
  -7   2   4     1233.60     1003.34     19.85 o
  -6   2   4       78.78       68.33      9.60 o
  -5   2   4     2447.32     2869.95     51.74 o
  -4   2   4     1396.65     1522.53     29.88 o
  -3   2   4     2478.81     2883.18     36.27 o
  -2   2   4     6304.14     7597.64    116.99 o
  -1   2   4      344.22      268.20      8.79 o
   0   2   4     3511.13     3015.53     66.80 o
   1   2   4     7113.89     6070.40     48.52 o
   2   2   4     3162.66     3859.06    119.63 o
   3   2   4      404.81      500.14     16.34 o
   4   2   4     3059.26     2994.09     32.79 o
   5   2   4     3135.03     3367.78     66.07 o
   6   2   4        0.39       17.91      7.37 o
   7   2   4     3053.99     2964.41     56.87 o
   8   2   4      573.00      608.42     21.31 o
   9   2   4       37.30       29.08     12.98 o
  10   2   4      366.04      293.01     21.39 o
  11   2   4      223.76      211.93     23.51 o
  12   2   4      155.06      162.00     30.26 o
  13   2   4      190.37      259.02     43.11 o
  14   2   4       55.46       45.55     33.84 o
  15   2   4        4.12       53.72     36.75 o
  16   2   4        6.96       43.60     41.26 o
  17   2   4        0.72       36.03     46.27 o
  18   2   4        1.88       42.25     60.19 o
  19   2   4        0.69       37.62     96.37 o
 -20   3   4       15.34       32.24     84.16 o
 -19   3   4        0.17       32.47     72.62 o
 -18   3   4        5.79       22.94     34.86 o
 -17   3   4       44.56       72.49     36.13 o
 -16   3   4       30.70       65.37     30.73 o
 -15   3   4      149.96      144.85     33.86 o
 -14   3   4      340.71      327.73     30.65 o
 -13   3   4      166.72      201.19     26.59 o
 -12   3   4     1454.07     1517.46     46.83 o
 -11   3   4     2505.88     2431.87     43.34 o
 -10   3   4      331.63      363.63     17.83 o
  -9   3   4     1269.06     1409.19     24.11 o
  -8   3   4     6584.84     6982.52     76.18 o
  -7   3   4     8190.02     9096.61    148.05 o
  -6   3   4     8515.50     9031.11    130.86 o
  -5   3   4     1419.05     1347.74     20.84 o
  -4   3   4     2545.33     2725.12     32.09 o
  -3   3   4     8855.43     8415.36    136.73 o
  -2   3   4    39563.84    43865.73    786.81 o
  -1   3   4    69824.83    70533.30   1795.48 o
   0   3   4   237036.89   153400.95    670.03 o
   1   3   4    55682.02    65221.01   1841.39 o
   2   3   4      218.01      170.13     10.49 o
   3   3   4       62.79       55.28      9.45 o
   4   3   4     1583.85     1773.42     48.85 o
   5   3   4      143.61      146.03     11.68 o
   6   3   4     7777.36     7997.36    124.95 o
   7   3   4     2225.34     2090.61     46.36 o
   8   3   4     2119.12     1949.27     66.93 o
   9   3   4     2460.16     2362.12     59.21 o
  10   3   4     2754.94     2983.99     59.05 o
  11   3   4       29.04       40.39     15.85 o
  12   3   4     1495.78     1554.34     53.19 o
  13   3   4      956.64     1053.34     54.46 o
  14   3   4       26.45       41.57     26.75 o
  15   3   4      577.72      499.99     62.52 o
  16   3   4       74.52       82.93     48.82 o
  17   3   4       37.64       43.60     43.92 o
  18   3   4       10.01       33.66     43.34 o
  19   3   4        5.04       40.73    103.54 o
 -20   4   4       73.22      133.37    106.36 o
 -19   4   4       22.96        2.99     81.96 o
 -18   4   4      105.19       69.52     52.24 o
 -17   4   4      348.28      363.30     48.76 o
 -16   4   4      361.16      410.15     48.33 o
 -15   4   4     1066.92     1043.11     47.26 o
 -14   4   4      578.52      493.33     33.11 o
 -13   4   4      183.22      217.46     22.28 o
 -12   4   4      369.17      418.29     23.75 o
 -11   4   4      955.72      831.57     26.61 o
 -10   4   4     1117.82     1155.87     23.81 o
  -9   4   4      384.04      343.78     16.12 o
  -8   4   4       58.07      108.67     12.59 o
  -7   4   4      306.43      386.37     14.60 o
  -6   4   4      598.89      719.91     17.46 o
  -5   4   4      629.75      714.67     16.57 o
  -4   4   4     1042.47      823.90     26.20 o
  -3   4   4      391.41      589.11     30.55 o
  -2   4   4      861.08      894.37     20.56 o
  -1   4   4     4200.06     6192.94     77.05 o
   0   4   4     8416.73     9138.44    162.05 o
   1   4   4      451.01      341.20     11.48 o
   2   4   4      124.86      124.72      7.70 o
   3   4   4      702.84      674.91     28.88 o
   4   4   4      239.49      250.12     12.46 o
   5   4   4       30.78       36.75      9.70 o
   6   4   4     2183.00     2465.84     97.08 o
   7   4   4     1496.37     1461.24     37.90 o
   8   4   4       12.98       20.85      9.48 o
   9   4   4     1418.10     1578.38     35.22 o
  10   4   4        8.29       21.31     14.55 o
  11   4   4       51.61       62.66     23.14 o
  12   4   4     1981.91     2042.42     55.22 o
  13   4   4     1534.82     1509.63     56.58 o
  14   4   4      166.38      170.84     34.68 o
  15   4   4      902.31      839.57     75.60 o
  16   4   4      139.30      100.64     46.15 o
  17   4   4        3.60       35.50     47.36 o
  18   4   4      131.72      119.64     60.11 o
  19   4   4      120.49       93.60    106.56 o
 -20   5   4       78.55      139.09    109.86 o
 -19   5   4      171.75      215.82    100.85 o
 -18   5   4       16.39       33.26     46.81 o
 -17   5   4        6.87       48.71     35.53 o
 -16   5   4        0.44       49.80     33.75 o
 -15   5   4        9.70       32.31     21.31 o
 -14   5   4       47.08       38.90     19.38 o
 -13   5   4      371.63      375.93     28.09 o
 -12   5   4      303.67      251.84     23.33 o
 -11   5   4        0.16       26.80     13.66 o
 -10   5   4       13.65       50.59     15.27 o
  -9   5   4      654.74      661.60     20.95 o
  -8   5   4     1169.62     1211.32     22.78 o
  -7   5   4     2893.12     3379.59     42.72 o
  -6   5   4      762.21      956.38     29.61 o
  -5   5   4     3734.18     4402.78     84.08 o
  -4   5   4      205.60      181.67     14.08 o
  -3   5   4      126.17      114.05     12.97 o
  -2   5   4     1633.08     1492.68     41.51 o
  -1   5   4     9407.33    10569.62    146.98 o
   0   5   4     1720.48     1809.36     38.39 o
   1   5   4     2180.62     2935.28     22.54 o
   2   5   4      302.07      429.46     15.04 o
   3   5   4      482.09      438.08     15.45 o
   4   5   4      296.56      391.74     14.73 o
   5   5   4      194.89      192.70     15.91 o
   6   5   4      282.18      371.71     28.54 o
   7   5   4      170.74      196.01     11.94 o
   8   5   4     1849.58     1991.63     63.70 o
   9   5   4      190.86      195.57     18.10 o
  10   5   4        6.45       17.66     14.04 o
  11   5   4      763.34      694.64     36.46 o
  12   5   4      611.04      512.33     36.93 o
  13   5   4      106.63       95.52     29.35 o
  14   5   4       44.38       52.07     24.93 o
  15   5   4       65.11      133.52     64.02 o
  16   5   4       35.79       58.12     46.04 o
  17   5   4       46.97       67.31     50.78 o
  18   5   4        2.00       61.33     58.16 o
  19   5   4        3.03       22.85     64.61 o
 -19   6   4       53.24       65.48     67.33 o
 -18   6   4      141.59      215.74     99.25 o
 -17   6   4      642.35      697.20     62.20 o
 -16   6   4      280.65      261.87     38.68 o
 -15   6   4      898.69      902.03     39.97 o
 -14   6   4      514.10      570.00     36.19 o
 -13   6   4     1304.31     1365.22     37.25 o
 -12   6   4     1274.83     1264.15     36.02 o
 -11   6   4     1745.61     1678.37     44.28 o
 -10   6   4     4885.24     5095.40     79.10 o
  -9   6   4      147.42      155.44     19.08 o
  -8   6   4      165.06      186.76     14.09 o
  -7   6   4     2151.36     2253.70     38.45 o
  -6   6   4     2206.45     2296.17     80.88 o
  -5   6   4      864.86      948.94     27.45 o
  -4   6   4     8282.08    10007.31    166.16 o
  -3   6   4     2136.49     1995.56     27.81 o
  -2   6   4      184.15      262.38     15.42 o
  -1   6   4     1121.83     1264.73     30.76 o
   0   6   4     3266.56     3476.75     43.54 o
   1   6   4      449.77      429.93     14.44 o
   2   6   4      337.48      346.30     14.86 o
   3   6   4     3228.24     3738.45     56.01 o
   4   6   4       30.98       23.49      7.87 o
   5   6   4      168.84      108.64     10.18 o
   6   6   4      114.61      133.72     10.35 o
   7   6   4      250.16      229.88     11.45 o
   8   6   4      202.83      187.59     10.40 o
   9   6   4     4340.17     4260.89     57.69 o
  10   6   4      306.69      317.46     35.70 o
  11   6   4        1.54       23.25     17.69 o
  12   6   4      580.73      551.04     39.39 o
  13   6   4      373.06      433.79     39.97 o
  14   6   4      385.69      375.95     42.05 o
  15   6   4      815.45      794.61     56.37 o
  16   6   4      448.46      449.01     71.81 o
  17   6   4       15.49       24.22     56.36 o
  18   6   4       39.92       50.24     52.48 o
  19   6   4       51.61      116.66    107.15 o
 -19   7   4       11.12       60.37     91.16 o
 -18   7   4        1.55       43.53     65.08 o
 -17   7   4        3.59       42.43     48.01 o
 -16   7   4      192.47      228.86     36.33 o
 -15   7   4      266.82      279.76     32.29 o
 -14   7   4       10.12       30.53     20.35 o
 -13   7   4       89.86       69.74     24.10 o
 -12   7   4      402.85      329.53     28.77 o
 -11   7   4      249.16      205.06     24.24 o
 -10   7   4     1667.95     1617.94     37.58 o
  -9   7   4     1121.85      995.69     28.87 o
  -8   7   4     2002.40     1787.28     52.79 o
  -7   7   4     3846.27     3768.36     98.63 o
  -6   7   4      105.90      162.57     15.30 o
  -5   7   4       10.51       35.01     13.19 o
  -4   7   4     4660.97     4166.24     81.21 o
  -3   7   4     2610.12     2670.88     51.83 o
  -2   7   4     7124.98     7854.55    131.03 o
  -1   7   4     1630.46     1728.98     21.59 o
   0   7   4    13625.08    15389.57     74.24 o
   1   7   4    15707.72    17753.22    156.51 o
   2   7   4     4818.58     5358.82     35.02 o
   3   7   4      230.03      249.37     16.32 o
   4   7   4     6519.57     6223.87     46.65 o
   5   7   4      785.19      587.78     23.81 o
   6   7   4     3380.98     3513.19     87.17 o
   7   7   4     5661.35     5653.10     59.41 o
   8   7   4     4699.14     4662.13     53.56 o
   9   7   4     1930.77     1909.16     44.67 o
  10   7   4      614.95      580.59     35.39 o
  11   7   4      547.23      532.02     34.38 o
  12   7   4      245.10      249.60     34.42 o
  13   7   4      654.81      688.20     40.87 o
  14   7   4      544.58      584.61     44.42 o
  15   7   4      283.86      305.62     44.08 o
  16   7   4      352.31      396.26     77.80 o
  17   7   4      125.05      178.88     62.71 o
  18   7   4       20.97       56.52     62.07 o
  19   7   4       20.38       67.57     98.49 o
 -19   8   4        0.29       59.17     92.83 o
 -18   8   4       15.94       74.40     85.01 o
 -17   8   4       83.27      112.84     94.75 o
 -16   8   4        7.19       43.38     37.92 o
 -15   8   4      101.83      103.12     31.02 o
 -14   8   4      331.39      273.70     32.22 o
 -13   8   4       11.41       41.90     25.19 o
 -12   8   4      883.42      815.41     40.60 o
 -11   8   4      589.78      536.60     33.97 o
 -10   8   4        7.28       24.95     16.55 o
  -9   8   4       49.14       37.18     17.63 o
  -8   8   4       58.68       36.65     16.73 o
  -7   8   4      370.92      354.86     20.24 o
  -6   8   4       98.07      117.13     14.20 o
  -5   8   4     1934.58     1912.21     56.83 o
  -4   8   4      313.38      324.13     19.55 o
  -3   8   4       25.68       59.59     12.43 o
  -2   8   4      244.03      215.20     19.42 o
  -1   8   4     3197.70     3270.94     34.68 o
   0   8   4     1334.32     1342.68     19.23 o
   1   8   4     2661.86     2720.73     31.02 o
   2   8   4     7861.35     8264.90    188.64 o
   3   8   4     1461.92     1885.77     34.99 o
   4   8   4     1154.86     1357.36     36.01 o
   5   8   4     2388.55     2229.08     43.96 o
   6   8   4       20.19       34.01     14.35 o
   7   8   4      984.76      949.21     34.62 o
   8   8   4     1358.41     1285.16     40.23 o
   9   8   4      446.35      394.19     29.64 o
  10   8   4      173.44      166.60     30.35 o
  11   8   4        0.99       35.08     22.30 o
  12   8   4      139.13      100.24     27.07 o
  13   8   4      164.83      135.82     31.42 o
  14   8   4        9.80       70.53     32.97 o
  15   8   4       37.22       76.20     37.62 o
  16   8   4      105.51      129.22     45.37 o
  17   8   4       58.65       83.93     64.68 o
  18   8   4        0.89       38.83     50.07 o
 -18   9   4        0.67       42.54     82.69 o
 -17   9   4       29.65      163.13    103.37 o
 -16   9   4        6.46       51.08     36.39 o
 -15   9   4       28.66       31.95     28.40 o
 -14   9   4      159.99      153.16     40.29 o
 -13   9   4      366.86      394.80     34.77 o
 -12   9   4      209.91      221.18     31.53 o
 -11   9   4       56.35       39.80     20.01 o
 -10   9   4     1648.62     1427.98     40.66 o
  -9   9   4      286.29      200.36     31.06 o
  -8   9   4        4.47       40.20     14.57 o
  -7   9   4       53.46       46.49     15.62 o
  -6   9   4      873.08      743.23     35.77 o
  -5   9   4       29.99       83.71     17.69 o
  -4   9   4      653.96      844.80     27.76 o
  -3   9   4        4.22       43.50     19.47 o
  -2   9   4      534.74      491.70     23.21 o
  -1   9   4     4790.79     5111.49     44.27 o
   0   9   4      713.92      639.80     15.89 o
   1   9   4     3318.44     3515.92     28.79 o
   2   9   4     4095.70     4631.76     60.09 o
   3   9   4      216.96      217.50     13.86 o
   4   9   4     1804.62     2019.78     25.99 o
   5   9   4     2362.60     2492.00     30.06 o
   6   9   4      480.27      407.69     23.47 o
   7   9   4     3199.45     3232.41     72.36 o
   8   9   4     2892.29     2781.84     60.73 o
   9   9   4      475.04      473.69     28.89 o
  10   9   4      449.51      403.07     30.73 o
  11   9   4      187.11      177.44     27.90 o
  12   9   4        0.85       26.75     21.20 o
  13   9   4       19.95       33.03     23.25 o
  14   9   4      273.17      280.98     41.67 o
  15   9   4       71.59       73.25     30.50 o
  16   9   4       31.26       56.19     34.10 o
  17   9   4        1.32       39.76     42.39 o
 -18  10   4       87.44      151.53     97.92 o
 -17  10   4      139.48      148.86     95.60 o
 -16  10   4      462.43      521.55     61.36 o
 -15  10   4      450.27      484.28     53.98 o
 -14  10   4      844.30      969.60     59.73 o
 -13  10   4      167.65      198.35     39.69 o
 -12  10   4      132.31      126.06     35.64 o
 -11  10   4      196.72      179.54     33.87 o
 -10  10   4      304.97      262.05     40.14 o
  -9  10   4       80.97       74.49     20.77 o
  -8  10   4     6059.54     6037.32    100.82 o
  -7  10   4     1147.33     1026.32     39.33 o
  -6  10   4       32.66       43.14     11.63 o
  -5  10   4      772.18      738.54     29.77 o
  -4  10   4     1128.04     1014.40     31.54 o
  -3  10   4        9.52       30.67     15.43 o
  -2  10   4     1305.40     1278.42     29.93 o
  -1  10   4        7.49       40.29     13.03 o
   0  10   4      673.80      583.50     16.94 o
   1  10   4      103.17      121.52     11.40 o
   2  10   4     2827.36     3247.93     51.58 o
   3  10   4     1653.37     1769.20     39.97 o
   4  10   4      470.99      546.43     18.40 o
   5  10   4       93.00       62.09     10.97 o
   6  10   4       43.38       67.79     15.10 o
   7  10   4      281.15      236.74     22.64 o
   8  10   4     1766.42     1604.51     50.09 o
   9  10   4       58.51       65.57     25.04 o
  10  10   4     1093.92     1098.11     41.70 o
  11  10   4        3.47       37.60     22.59 o
  12  10   4       34.42       39.82     22.90 o
  13  10   4       15.91       38.62     23.49 o
  14  10   4      353.99      344.27     41.99 o
  15  10   4       19.14       52.57     32.60 o
  16  10   4      179.80      166.30     48.49 o
  17  10   4       69.29      102.74     68.72 o
 -18  11   4       56.15       64.60     88.33 o
 -17  11   4      102.37      112.96     90.06 o
 -16  11   4       58.38       86.60     58.58 o
 -15  11   4        0.20       41.62     38.34 o
 -14  11   4      164.42      195.17     48.47 o
 -13  11   4       15.21       46.13     32.24 o
 -12  11   4       78.89       79.25     32.59 o
 -11  11   4      115.53      163.98     35.10 o
 -10  11   4      505.00      489.36     40.89 o
  -9  11   4     1431.67     1319.30     50.42 o
  -8  11   4      177.63      167.20     28.34 o
  -7  11   4      145.77      145.70     24.29 o
  -6  11   4     1195.55     1080.35     26.50 o
  -5  11   4     1416.21     1460.33     39.05 o
  -4  11   4       96.47       78.84     17.30 o
  -3  11   4     3686.57     3720.82     64.54 o
  -2  11   4       63.11       64.01     15.27 o
  -1  11   4     1309.75     1267.27     32.30 o
   0  11   4      733.06      639.08     26.23 o
   1  11   4      312.37      258.99     12.14 o
   2  11   4       72.21       55.35     12.21 o
   3  11   4      113.96      124.06     13.44 o
   4  11   4      759.90      879.21     41.06 o
   5  11   4        9.90       29.45     10.06 o
   6  11   4      129.12      106.05     16.27 o
   7  11   4       62.32       40.04     14.37 o
   8  11   4       85.42      136.56     24.76 o
   9  11   4      216.86      142.28     25.47 o
  10  11   4       10.23       53.84     24.85 o
  11  11   4      735.30      644.28     40.44 o
  12  11   4        2.18       38.82     25.74 o
  13  11   4       12.82       20.31     32.26 o
  14  11   4       14.10       51.09     36.08 o
  15  11   4        5.99       36.56     36.82 o
  16  11   4       28.07       53.77     46.66 o
  17  11   4      240.69      323.22     88.29 o
 -17  12   4       40.87       86.30     88.76 o
 -16  12   4       21.96       47.62     46.04 o
 -15  12   4        8.24       34.54     34.60 o
 -14  12   4       84.60       75.05     41.13 o
 -13  12   4       63.44       54.97     32.95 o
 -12  12   4        2.06       39.28     27.67 o
 -11  12   4      257.14      230.96     35.22 o
 -10  12   4      773.19      749.77     49.28 o
  -9  12   4       38.98       53.02     23.73 o
  -8  12   4     3135.83     3028.74     78.75 o
  -7  12   4       22.50       42.13     17.28 o
  -6  12   4      219.50      210.59     26.30 o
  -5  12   4      680.89      676.24     31.43 o
  -4  12   4      946.28      935.37     33.55 o
  -3  12   4      492.74      476.34     30.64 o
  -2  12   4        6.12       37.82     15.67 o
  -1  12   4      368.88      390.50     25.61 o
   0  12   4      356.38      414.05     26.32 o
   1  12   4      111.50      116.66     14.01 o
   2  12   4       27.26       37.76     10.19 o
   3  12   4     1405.09     1659.83     34.62 o
   4  12   4      562.23      550.64     20.75 o
   5  12   4        9.11       25.31     10.63 o
   6  12   4        1.08       11.60     12.62 o
   7  12   4       94.38      103.85     22.01 o
   8  12   4      552.56      588.96     33.56 o
   9  12   4      226.19      228.81     29.88 o
  10  12   4       94.37      100.53     27.62 o
  11  12   4        0.19       37.20     25.38 o
  12  12   4        0.74       49.72     31.82 o
  13  12   4        0.08       20.63     28.79 o
  14  12   4        0.61       27.67     33.51 o
  15  12   4       51.63       67.06     40.10 o
  16  12   4      156.80      167.35     57.17 o
  17  12   4        0.10       52.22     61.40 o
 -17  13   4      216.90      378.84    131.06 o
 -16  13   4       10.65       42.82     56.19 o
 -15  13   4      161.31      175.10     46.84 o
 -14  13   4      157.73      159.33     43.27 o
 -13  13   4      105.76       79.81     35.64 o
 -12  13   4      290.24      357.48     45.21 o
 -11  13   4     1087.54     1019.79     61.10 o
 -10  13   4      936.73      962.05     61.32 o
  -9  13   4       99.74      145.78     31.03 o
  -8  13   4     1988.54     1941.43    104.95 o
  -7  13   4     2425.30     2213.53     51.18 o
  -6  13   4     1152.50     1119.02     37.72 o
  -5  13   4     1333.79     1288.42     44.59 o
  -4  13   4     3471.19     3741.08     56.91 o
  -3  13   4     3337.75     3418.76     51.06 o
  -2  13   4     1895.96     1871.78     42.40 o
  -1  13   4     2144.76     2221.26     57.16 o
   0  13   4     8664.73     9273.96    101.31 o
   1  13   4     1432.70     1372.39     38.92 o
   2  13   4     2048.36     2181.66     38.40 o
   3  13   4     3006.03     2857.14     43.73 o
   4  13   4      787.78      733.31     21.95 o
   5  13   4      395.95      392.99     26.60 o
   6  13   4      984.20      845.46     41.17 o
   7  13   4       31.53       22.00     19.23 o
   8  13   4     1222.49     1266.89     50.88 o
   9  13   4      328.76      257.78     40.12 o
  10  13   4      111.85      129.36     34.15 o
  11  13   4      300.33      297.62     45.59 o
  12  13   4      179.22      180.49     46.83 o
  13  13   4      144.99      138.77     41.26 o
  14  13   4      392.90      531.77     66.10 o
  15  13   4        1.90       35.77     36.59 o
  16  13   4       16.02       78.24     44.00 o
  17  13   4      134.10      185.84     78.91 o
 -16  14   4       94.43       99.00     54.87 o
 -15  14   4       12.49       27.86     45.74 o
 -14  14   4      156.11      189.83     51.66 o
 -13  14   4      178.29      127.63     36.57 o
 -12  14   4       39.23       59.68     32.25 o
 -11  14   4       43.69       54.59     29.88 o
 -10  14   4       21.28       49.24     24.07 o
  -9  14   4       42.64       82.97     28.99 o
  -8  14   4        4.66       24.12     19.92 o
  -7  14   4      735.86      682.49     37.35 o
  -6  14   4      396.27      347.34     30.16 o
  -5  14   4      932.02      823.78     36.65 o
  -4  14   4      184.05      206.66     28.35 o
  -3  14   4      677.92      631.15     32.93 o
  -2  14   4      159.56      158.25     24.80 o
  -1  14   4      457.87      454.87     31.56 o
   0  14   4      448.50      530.36     26.09 o
   1  14   4        9.41       24.28     13.11 o
   2  14   4      229.93      205.89     23.40 o
   3  14   4       42.15       66.66     17.43 o
   4  14   4        0.53       26.64     13.51 o
   5  14   4      919.23      837.67     35.01 o
   6  14   4      813.82      785.51     59.24 o
   7  14   4       23.17       34.71     22.49 o
   8  14   4       53.52      103.90     32.33 o
   9  14   4        9.07       41.49     28.54 o
  10  14   4       84.22      105.90     39.06 o
  11  14   4      693.56      608.26     56.35 o
  12  14   4      574.20      600.92     62.65 o
  13  14   4      114.93      146.90     48.12 o
  14  14   4      166.18      203.21     50.81 o
  15  14   4      172.04      156.67     53.48 o
  16  14   4       85.01       83.33     57.07 o
 -16  15   4       37.13       79.67     61.56 o
 -15  15   4       60.03       24.57     59.56 o
 -14  15   4        2.16       34.25     36.82 o
 -13  15   4       55.33       82.61     37.91 o
 -12  15   4       46.97       42.93     27.36 o
 -11  15   4      115.12      118.64     31.74 o
 -10  15   4      111.36      115.06     34.75 o
  -9  15   4       78.72       62.13     24.87 o
  -8  15   4      386.92      343.73     36.75 o
  -7  15   4      140.39      129.19     27.42 o
  -6  15   4        2.43       27.09     19.88 o
  -5  15   4      421.03      425.96     34.83 o
  -4  15   4        8.78       19.64     14.61 o
  -3  15   4       94.40      100.88     18.50 o
  -2  15   4       31.17       79.76     30.27 o
  -1  15   4      565.74      463.70     29.92 o
   0  15   4       86.65       79.82     18.52 o
   1  15   4      139.61      119.18     21.96 o
   2  15   4      351.74      315.66     23.88 o
   3  15   4       97.07       89.10     16.49 o
   4  15   4      195.13      170.43     34.18 o
   5  15   4       42.54       72.27     21.54 o
   6  15   4       40.08       35.28     18.88 o
   7  15   4      321.43      290.24     33.83 o
   8  15   4       54.42       51.16     31.12 o
   9  15   4       99.28      135.52     37.95 o
  10  15   4      176.08      148.35     45.12 o
  11  15   4       31.69       64.43     39.32 o
  12  15   4       35.16       58.85     42.83 o
  13  15   4        7.85       47.09     39.96 o
  14  15   4        9.16       61.59     44.91 o
  15  15   4        5.54       49.08     41.35 o
  16  15   4       13.40       41.01     60.20 o
 -16  16   4       89.23       71.39     87.09 o
 -15  16   4       15.10       58.37     43.06 o
 -14  16   4      249.91      329.26     65.50 o
 -13  16   4       88.57      156.31     42.06 o
 -12  16   4        4.81       37.17     32.76 o
 -11  16   4      325.94      344.28     42.77 o
 -10  16   4      220.53      214.70     35.33 o
  -9  16   4      198.14      161.68     28.82 o
  -8  16   4     1034.60     1015.61     53.40 o
  -7  16   4      148.06      134.64     30.72 o
  -6  16   4      291.89      252.14     31.32 o
  -5  16   4       47.30       76.76     29.28 o
  -4  16   4       29.52       31.51     20.09 o
  -3  16   4      599.93      519.54     34.85 o
  -2  16   4     2814.88     2967.32     58.84 o
  -1  16   4        2.79       17.30     15.22 o
   0  16   4       37.87       48.99     17.78 o
   1  16   4      129.67      124.63     23.03 o
   2  16   4        5.98       43.11     18.71 o
   3  16   4       24.75       38.12     16.35 o
   4  16   4       43.07       55.34     28.60 o
   5  16   4        1.19       29.16     27.13 o
   6  16   4       61.83       54.63     26.47 o
   7  16   4       74.06       45.43     28.78 o
   8  16   4       85.51       90.07     35.33 o
   9  16   4        1.64       26.91     27.47 o
  10  16   4      345.74      325.26     50.88 o
  11  16   4      409.71      448.65     52.06 o
  12  16   4       66.29       73.06     45.46 o
  13  16   4       59.04       92.36     44.55 o
  14  16   4       49.54       82.07     50.45 o
  15  16   4       14.47       41.48     45.56 o
  16  16   4       86.34       52.54    100.85 o
 -16  17   4       50.31       51.91    100.84 o
 -15  17   4       34.76       54.64     45.57 o
 -14  17   4       17.40       56.55     43.71 o
 -13  17   4       94.16      121.02     51.99 o
 -12  17   4      146.15      225.45     50.18 o
 -11  17   4      394.35      498.88     49.65 o
 -10  17   4       56.22       49.06     28.18 o
  -9  17   4        2.82       22.76     24.71 o
  -8  17   4       97.96      129.26     33.04 o
  -7  17   4       84.93      101.61     31.97 o
  -6  17   4      137.00      127.65     30.44 o
  -5  17   4       10.31       43.33     23.40 o
  -4  17   4      274.35      309.37     33.35 o
  -3  17   4      291.95      302.32     31.24 o
  -2  17   4      245.76      251.32     31.21 o
  -1  17   4      276.71      290.58     29.81 o
   0  17   4      621.10      620.37     35.86 o
   1  17   4      650.61      508.63     31.32 o
   2  17   4      265.82      319.54     28.37 o
   3  17   4      112.54       51.54     23.32 o
   4  17   4      676.53      608.62     40.81 o
   5  17   4      554.30      552.22     40.72 o
   6  17   4        2.92       26.23     27.54 o
   7  17   4      346.19      337.04     44.61 o
   8  17   4      975.24     1027.11     67.57 o
   9  17   4       67.45       66.68     31.55 o
  10  17   4      159.23      188.02     60.66 o
  11  17   4      192.56      245.74     64.84 o
  12  17   4      184.90      229.34     81.95 o
  13  17   4      257.97      412.83     78.00 o
  14  17   4       83.47      110.68     62.33 o
  15  17   4       37.38      102.49    101.67 o
 -15  18   4        0.54       42.12     66.74 o
 -14  18   4       57.74       92.50     50.47 o
 -13  18   4       72.86      151.67     54.49 o
 -12  18   4        2.08       41.11     37.78 o
 -11  18   4        4.38       42.40     30.91 o
 -10  18   4       87.69       74.69     37.19 o
  -9  18   4       72.26       95.28     33.43 o
  -8  18   4      224.10      198.83     36.82 o
  -7  18   4        8.37       24.39     21.77 o
  -6  18   4      105.13       55.23     25.57 o
  -5  18   4       24.44       48.57     23.92 o
  -4  18   4      117.64      135.93     31.96 o
  -3  18   4       76.99       48.00     18.04 o
  -2  18   4      311.54      263.72     36.38 o
  -1  18   4      239.44      226.29     27.93 o
   0  18   4       30.20       74.31     24.09 o
   1  18   4        0.61       41.50     23.04 o
   2  18   4      329.09      275.11     37.25 o
   3  18   4      270.15      220.13     31.59 o
   4  18   4      283.31      249.59     35.08 o
   5  18   4       11.65       56.23     34.27 o
   6  18   4      309.07      302.88     44.78 o
   7  18   4      253.28      216.67     48.48 o
   8  18   4        0.08       42.91     36.76 o
   9  18   4        0.57       41.94     40.44 o
  10  18   4        9.36       35.47     38.17 o
  11  18   4        7.64       51.77     39.63 o
  12  18   4      124.95      152.73     57.04 o
  13  18   4       39.26       75.68     63.67 o
  14  18   4       10.68       46.19     86.54 o
 -15  19   4        6.45       27.30     97.29 o
 -14  19   4        4.68       68.06     65.95 o
 -13  19   4       39.89       58.81     48.58 o
 -12  19   4       36.61       75.12     50.49 o
 -11  19   4       22.84       54.74     40.12 o
 -10  19   4       52.64       49.63     34.05 o
  -9  19   4        1.14       24.56     32.80 o
  -8  19   4       16.84       43.89     30.41 o
  -7  19   4       77.79       62.55     33.45 o
  -6  19   4       24.59       29.40     25.94 o
  -5  19   4      731.90      661.81     51.26 o
  -4  19   4      109.58       83.97     29.32 o
  -3  19   4       47.95       61.52     28.45 o
  -2  19   4      150.71      165.72     33.60 o
  -1  19   4      386.57      292.60     34.92 o
   0  19   4      105.02      104.01     27.54 o
   1  19   4        8.51       79.87     29.48 o
   2  19   4      239.03      247.10     36.32 o
   3  19   4       94.90       93.59     26.90 o
   4  19   4      665.15      633.43     45.24 o
   5  19   4      167.66      183.22     45.21 o
   6  19   4      355.08      364.38     52.12 o
   7  19   4      233.63      268.79     49.90 o
   8  19   4        4.37       63.93     37.58 o
   9  19   4       33.24       63.38     40.93 o
  10  19   4      119.41      112.46     48.98 o
  11  19   4       40.83       44.71     37.14 o
  12  19   4       31.38       60.33     45.36 o
  13  19   4      143.86      142.86     62.56 o
 -14  20   4       97.84      164.06     74.60 o
 -13  20   4       87.88      163.98     73.40 o
 -12  20   4      122.74      140.38     50.29 o
 -11  20   4       68.33       91.54     52.29 o
 -10  20   4       93.01      100.95     44.75 o
  -9  20   4       64.36       99.69     38.19 o
  -8  20   4      429.31      413.88     49.40 o
  -7  20   4       41.73       52.11     28.48 o
  -6  20   4      159.01      187.43     39.08 o
  -5  20   4       21.64       43.83     25.52 o
  -4  20   4      192.68      163.44     35.66 o
  -3  20   4      145.70      152.87     34.79 o
  -2  20   4      171.75      199.34     39.45 o
  -1  20   4        4.08       21.05     35.51 o
   0  20   4        1.80       27.38     24.74 o
   1  20   4        8.36       63.84     29.90 o
   2  20   4       76.35       99.33     33.26 o
   3  20   4      285.68      188.39     36.85 o
   4  20   4        8.66       53.16     31.23 o
   5  20   4       42.38       49.39     33.82 o
   6  20   4        3.22       64.51     39.63 o
   7  20   4       11.73       47.10     42.40 o
   8  20   4        3.09       75.95     46.68 o
   9  20   4       21.43       58.14     45.70 o
  10  20   4       70.35       93.25     48.89 o
  11  20   4        1.05       34.58     45.32 o
  12  20   4        0.49       36.00     45.55 o
 -13  21   4        0.35       67.82     80.23 o
 -12  21   4        3.24       40.43     45.58 o
 -11  21   4       11.96       35.50     42.76 o
 -10  21   4        5.57       32.55     44.58 o
  -9  21   4      252.57      178.27     43.78 o
  -8  21   4       36.46       65.12     45.50 o
  -7  21   4       37.69       59.86     36.36 o
  -6  21   4      171.74      159.45     47.83 o
  -5  21   4      129.45       90.77     36.42 o
  -4  21   4      134.09      137.65     42.19 o
  -3  21   4      298.52      317.91     53.46 o
  -2  21   4      488.52      458.78     57.77 o
  -1  21   4        3.93       20.60     32.00 o
   0  21   4       15.05       40.22     29.84 o
   1  21   4      466.57      433.80     43.80 o
   2  21   4      405.38      423.90     47.13 o
   3  21   4      105.90       83.55     30.32 o
   4  21   4      228.83      188.57     52.31 o
   5  21   4       28.40       40.89     41.11 o
   6  21   4        3.49       25.34     34.82 o
   7  21   4       50.57       57.29     42.60 o
   8  21   4      151.47      205.60     66.36 o
   9  21   4       28.35       77.13     48.51 o
  10  21   4       54.76       58.10     46.36 o
  11  21   4        0.72       48.34     51.70 o
 -12  22   4        2.56       66.96     67.83 o
 -11  22   4        0.26       57.83     52.06 o
 -10  22   4       10.36       66.13     51.01 o
  -9  22   4        4.77       25.45     38.34 o
  -8  22   4       16.14       56.59     39.63 o
  -7  22   4       13.30       53.03     42.17 o
  -6  22   4       21.91       47.71     39.14 o
  -5  22   4       74.13       81.99     42.10 o
  -4  22   4       74.75       76.77     39.03 o
  -3  22   4      216.45      209.44     47.13 o
  -2  22   4      254.53      310.13     62.99 o
  -1  22   4        0.94       49.22     34.84 o
   0  22   4      201.18      130.25     33.69 o
   1  22   4        0.52       55.91     33.88 o
   2  22   4      201.94      204.50     42.06 o
   3  22   4        0.00       34.36     27.97 o
   4  22   4       98.48      119.14     41.96 o
   5  22   4       14.62       36.84     41.78 o
   6  22   4        0.00       33.86     41.51 o
   7  22   4       13.09       33.10     46.20 o
   8  22   4        0.40       25.17     36.04 o
   9  22   4       99.66      149.16     59.19 o
  10  22   4       18.25       69.92     48.38 o
 -11  23   4        0.85       48.32     94.40 o
 -10  23   4       21.52       64.82     52.35 o
  -9  23   4      114.77       92.08     52.61 o
  -8  23   4       79.53      170.95     61.83 o
  -7  23   4       37.64       57.18     44.74 o
  -6  23   4       53.99       66.94     40.41 o
  -5  23   4      139.78      191.79     52.80 o
  -4  23   4      384.31      423.71     56.46 o
  -3  23   4      310.33      323.20     60.18 o
  -2  23   4      316.30      388.99     62.56 o
  -1  23   4      200.43      149.34     39.30 o
   0  23   4      234.75      209.55     40.40 o
   1  23   4      116.20      147.92     44.80 o
   2  23   4      610.87      656.95     54.14 o
   3  23   4      425.75      449.88     59.66 o
   4  23   4      173.54      235.58     64.35 o
   5  23   4       14.58       68.65     44.46 o
   6  23   4       18.65       57.51     47.86 o
   7  23   4       53.64       80.72     50.96 o
   8  23   4       17.81       50.90     46.91 o
   9  23   4       36.11       87.33     51.84 o
  -9  24   4       19.14       70.55     62.67 o
  -8  24   4       55.52       97.48     52.45 o
  -7  24   4       11.97       66.21     53.19 o
  -6  24   4        0.79       65.11     43.18 o
  -5  24   4        1.20       50.82     41.48 o
  -4  24   4        2.29       46.99     37.02 o
  -3  24   4       23.50       62.66     40.70 o
  -2  24   4        5.30       62.86     35.16 o
  -1  24   4        6.54       52.48     35.80 o
   0  24   4       28.56       53.36     36.87 o
   1  24   4       11.51       52.10     36.18 o
   2  24   4        3.72      100.57     49.41 o
   3  24   4       19.02       71.19     40.96 o
   4  24   4      111.45      163.23     57.18 o
   5  24   4      151.33      163.47     57.82 o
   6  24   4       40.77       64.43     49.24 o
   7  24   4       19.36       63.98     46.80 o
  -8  25   4        4.76       81.47    113.02 o
  -7  25   4       29.27       61.39     52.98 o
  -6  25   4        4.87       33.49     48.10 o
  -5  25   4        3.59       58.45     43.66 o
  -4  25   4       13.43       46.34     41.92 o
  -3  25   4        9.33       46.13     42.15 o
  -2  25   4       88.36      104.36     41.42 o
  -1  25   4       38.37       54.03     39.88 o
   0  25   4       29.44       34.23     33.83 o
   1  25   4        9.27       55.75     36.92 o
   2  25   4       13.59       38.52     39.22 o
   3  25   4        3.75       71.41     46.63 o
   4  25   4       15.39       56.53     47.50 o
   5  25   4        0.06       54.59     46.85 o
  -5  26   4        4.22       80.33     67.17 o
  -4  26   4       16.18      111.27     48.10 o
  -3  26   4       19.93       68.69     47.80 o
  -2  26   4        4.68       39.72     36.18 o
  -1  26   4        0.12       27.75     37.87 o
   0  26   4        0.84       27.54     37.36 o
   1  26   4        0.22       76.30     55.33 o
   2  26   4        0.46       49.61     45.04 o
   3  26   4       58.11       87.69     46.61 o
  -3  27   4       80.71      172.45     75.25 o
  -2  27   4      170.22      259.85     93.40 o
  -1  27   4       49.04       42.98     66.59 o
 -20   1   5        1.88       84.94     93.35 o
 -19   1   5       57.11       66.17     51.59 o
 -18   1   5      309.30      284.48     63.63 o
 -17   1   5      105.75      119.90     50.72 o
 -16   1   5      153.74       86.50     44.40 o
 -15   1   5     1163.88     1141.37     55.41 o
 -14   1   5      418.19      454.17     38.45 o
 -13   1   5     1249.03     1257.92     39.80 o
 -12   1   5     2459.70     2537.77     39.21 o
 -11   1   5     2270.31     2568.13     56.92 o
 -10   1   5     2316.71     2430.38     34.38 o
  -9   1   5      924.87      804.22     25.37 o
  -8   1   5     5376.16     4991.76     73.26 o
  -7   1   5     4981.03     5193.77    116.05 o
  -6   1   5     2833.06     3189.96     33.52 o
  -5   1   5     2828.86     3139.10     26.05 o
  -4   1   5      107.66       69.33      8.44 o
  -3   1   5     2135.48     1866.56     27.88 o
  -2   1   5     4087.47     4283.88     53.53 o
  -1   1   5     3425.29     3712.48     31.89 o
   0   1   5      522.97      420.51     11.86 o
   1   1   5      224.27      212.18     14.95 o
   2   1   5      629.28      563.31     20.01 o
   3   1   5      194.35      160.15      8.53 o
   4   1   5     3141.14     3399.59     48.13 o
   5   1   5     1955.36     1949.84     34.47 o
   6   1   5       48.88       22.43      8.17 o
   7   1   5      287.89      228.52     15.89 o
   8   1   5      909.47     1138.37     29.23 o
   9   1   5      824.52      772.26     26.01 o
  10   1   5      844.15      862.08     32.04 o
  11   1   5      214.99      188.59     23.14 o
  12   1   5      154.47      120.97     28.81 o
  13   1   5      429.35      380.31     46.10 o
  14   1   5       20.51       45.02     33.82 o
  15   1   5      572.09      526.19     72.32 o
  16   1   5       40.69      104.70     58.56 o
  17   1   5       21.97       65.07     53.38 o
  18   1   5       20.52       56.59     59.04 o
 -20   2   5       23.20       42.25     77.76 o
 -19   2   5       20.39       62.15     49.02 o
 -18   2   5      184.54      208.97     57.05 o
 -17   2   5      291.34      265.64     74.37 o
 -16   2   5      174.89      150.30     52.15 o
 -15   2   5      258.43      204.87     43.52 o
 -14   2   5      303.26      233.66     28.81 o
 -13   2   5      514.85      362.22     28.96 o
 -12   2   5        1.22       33.90     17.61 o
 -11   2   5      208.69      190.72     19.04 o
 -10   2   5      264.42      252.74     14.97 o
  -9   2   5      464.50      372.27     17.22 o
  -8   2   5        4.83       32.48     11.29 o
  -7   2   5      213.62      207.76     14.20 o
  -6   2   5       63.31       57.16     10.42 o
  -5   2   5      144.42      109.38     10.90 o
  -4   2   5      731.02      860.38     16.68 o
  -3   2   5     2184.59     2421.50     33.22 o
  -2   2   5      441.18      424.70     12.22 o
  -1   2   5      143.40      109.26     10.23 o
   0   2   5      159.65      207.62     18.38 o
   1   2   5     1451.02     1189.70     23.65 o
   2   2   5     1090.47     1055.17     20.08 o
   3   2   5      451.27      417.69     14.22 o
   4   2   5     5253.66     5304.04     90.06 o
   5   2   5      620.12      525.85     32.89 o
   6   2   5     1983.27     1868.37     40.81 o
   7   2   5       39.49       50.04     11.49 o
   8   2   5     1792.30     1864.54     48.62 o
   9   2   5     1452.88     1236.57     56.28 o
  10   2   5      131.80      100.06     20.20 o
  11   2   5       18.92       36.91     22.58 o
  12   2   5     1738.96     1767.64     54.42 o
  13   2   5      979.70     1069.59     69.62 o
  14   2   5      389.38      381.45     51.05 o
  15   2   5     1282.87     1542.45     93.55 o
  16   2   5      300.67      279.71     68.76 o
  17   2   5      212.57      228.51     72.34 o
  18   2   5       98.32      120.85     70.81 o
 -20   3   5      105.75      125.28    115.76 o
 -19   3   5       98.28      160.37     71.73 o
 -18   3   5       16.60       22.12     39.73 o
 -17   3   5       17.01       45.98     48.08 o
 -16   3   5      139.77      124.46     55.29 o
 -15   3   5       25.10       45.22     24.65 o
 -14   3   5        1.72       18.63     19.41 o
 -13   3   5       24.69       29.71     18.33 o
 -12   3   5      212.80      168.90     26.79 o
 -11   3   5        3.04       24.59     12.50 o
 -10   3   5      249.04      273.06     18.38 o
  -9   3   5       88.51      104.52     14.32 o
  -8   3   5        0.70       34.45     13.02 o
  -7   3   5     1117.03      924.34     23.87 o
  -6   3   5       22.92       23.98      8.30 o
  -5   3   5      174.51      221.80     12.87 o
  -4   3   5     2626.97     2740.22     48.46 o
  -3   3   5     3958.06     4394.69     55.89 o
  -2   3   5     3983.75     4312.91    101.46 o
  -1   3   5       27.23       19.55      7.48 o
   0   3   5    17663.53    20761.98    101.38 o
   1   3   5    38232.56    46070.91    648.40 o
   2   3   5     2698.14     2579.77     55.11 o
   3   3   5     4315.01     4481.19    111.97 o
   4   3   5       36.28       25.81      8.71 o
   5   3   5     1705.46     1823.22     35.57 o
   6   3   5      234.51      261.98     14.33 o
   7   3   5     2036.28     2204.95     28.75 o
   8   3   5     1439.30     1628.27     48.52 o
   9   3   5      617.72      560.41     23.08 o
  10   3   5        0.81       24.55     17.05 o
  11   3   5       54.18       61.37     20.56 o
  12   3   5       87.72      119.72     33.40 o
  13   3   5      280.02      264.21     40.00 o
  14   3   5      113.80      110.45     49.78 o
  15   3   5       79.59      105.46     49.86 o
  16   3   5       39.74       37.87     43.30 o
  17   3   5       33.95       91.71     50.63 o
  18   3   5       34.02       37.18     54.34 o
 -20   4   5       14.16       36.64     85.88 o
 -19   4   5       92.88       92.22     93.50 o
 -18   4   5       39.18       67.38     51.43 o
 -17   4   5      356.58      370.91     66.81 o
 -16   4   5      329.63      349.86     59.22 o
 -15   4   5      380.35      369.37     39.12 o
 -14   4   5        0.57       36.95     23.28 o
 -13   4   5      633.28      621.90     31.22 o
 -12   4   5      458.65      442.56     29.42 o
 -11   4   5       31.39       37.68     18.54 o
 -10   4   5     2393.99     2470.84     50.18 o
  -9   4   5      686.24      681.92     20.28 o
  -8   4   5      225.69      214.65     15.93 o
  -7   4   5     1132.20     1097.81     29.62 o
  -6   4   5     3831.66     3860.05     86.95 o
  -5   4   5      194.53      188.86     12.99 o
  -4   4   5     2191.86     2277.66     37.04 o
  -3   4   5     3017.42     3340.88     64.72 o
  -2   4   5      194.57      240.07     12.14 o
  -1   4   5     1059.97     1356.57     17.00 o
   0   4   5     1126.61     1406.60     93.17 o
   1   4   5     4514.15     4947.42     40.24 o
   2   4   5     1598.40     1853.67     23.88 o
   3   4   5     1062.79     1278.91     32.70 o
   4   4   5      125.76      205.79     13.30 o
   5   4   5      458.04      841.02     20.04 o
   6   4   5     1700.71     1511.99     35.18 o
   7   4   5     1429.60     1370.76     25.93 o
   8   4   5       11.07       21.15     10.78 o
   9   4   5     4614.17     4784.74    124.33 o
  10   4   5      128.24      113.85     22.04 o
  11   4   5      316.82      281.09     30.41 o
  12   4   5       11.95       26.35     20.38 o
  13   4   5       15.42       34.34     28.42 o
  14   4   5       95.84      100.71     45.53 o
  15   4   5      412.85      317.85     57.91 o
  16   4   5       90.72       75.13     42.79 o
  17   4   5       94.27       90.85     50.22 o
  18   4   5        0.61       31.31     54.56 o
 -19   5   5       37.98       46.74     80.84 o
 -18   5   5        0.85       22.05     44.29 o
 -17   5   5       28.97       38.33     46.51 o
 -16   5   5      408.57      372.03     69.42 o
 -15   5   5      316.71      312.43     32.39 o
 -14   5   5      711.81      687.23     36.11 o
 -13   5   5      889.95     1019.54     39.31 o
 -12   5   5      116.55      148.40     22.67 o
 -11   5   5       12.05       22.91     13.19 o
 -10   5   5     1809.90     1967.95     45.64 o
  -9   5   5     1136.43      986.98     22.94 o
  -8   5   5     2696.92     2749.06     74.48 o
  -7   5   5     3333.85     3411.32     64.20 o
  -6   5   5    12479.99    13102.10    167.30 o
  -5   5   5       53.39       21.99      8.91 o
  -4   5   5     3072.65     2645.83     60.98 o
  -3   5   5     5070.26     5239.75     85.68 o
  -2   5   5     5881.54     6037.46     94.86 o
  -1   5   5    39014.70    48244.51    280.93 o
   0   5   5    61411.94    74875.84    858.16 o
   1   5   5    22007.63    25438.14    213.77 o
   2   5   5    13766.82    14658.74    137.46 o
   3   5   5     5210.73     5694.41    106.88 o
   4   5   5     1370.42     1390.28     39.89 o
   5   5   5     1669.90     1403.35     33.75 o
   6   5   5     3590.14     3749.47     89.11 o
   7   5   5     5667.39     6339.11    191.73 o
   8   5   5      497.99      487.75     17.14 o
   9   5   5      841.27      866.55     37.89 o
  10   5   5      378.20      363.37     27.64 o
  11   5   5     1461.55     1402.24     44.12 o
  12   5   5       55.08       65.78     27.15 o
  13   5   5        0.74       37.83     23.86 o
  14   5   5       16.10       27.56     38.92 o
  15   5   5        4.95       22.44     39.78 o
  16   5   5        0.34       37.85     47.12 o
  17   5   5       59.71       67.30     64.41 o
  18   5   5        2.24       26.75     52.15 o
 -19   6   5        3.60       38.20     80.88 o
 -18   6   5        1.16       42.12     64.11 o
 -17   6   5       72.29      120.96     49.80 o
 -16   6   5        5.80       26.77     30.62 o
 -15   6   5      172.45      195.74     35.10 o
 -14   6   5      253.69      263.23     34.26 o
 -13   6   5      735.93      725.70     37.79 o
 -12   6   5       16.27       39.78     18.57 o
 -11   6   5      648.56      622.73     31.82 o
 -10   6   5        7.68       31.88     15.74 o
  -9   6   5       20.21       50.91     13.25 o
  -8   6   5      348.58      378.20     19.21 o
  -7   6   5      552.30      515.60     19.20 o
  -6   6   5     2092.04     2283.96     39.44 o
  -5   6   5     4050.21     4283.44     87.43 o
  -4   6   5     2053.69     1984.74     54.99 o
  -3   6   5     6643.46     7827.06    134.02 o
  -2   6   5      350.21      311.02     16.59 o
  -1   6   5      890.58      875.08     20.02 o
   0   6   5     4650.52     4888.26     66.11 o
   1   6   5       15.39       47.41      8.46 o
   2   6   5     3469.43     3597.97     34.16 o
   3   6   5     1008.90     1304.35     37.87 o
   4   6   5      696.22      901.15     29.65 o
   5   6   5     2739.47     2994.78     53.50 o
   6   6   5       61.94       60.21     11.24 o
   7   6   5      265.80      320.40     16.55 o
   8   6   5     2888.76     2722.62     62.11 o
   9   6   5      154.00      141.19     21.72 o
  10   6   5      563.45      468.16     32.91 o
  11   6   5       37.49       46.96     20.44 o
  12   6   5       45.00       72.36     28.70 o
  13   6   5      949.07     1014.37     46.44 o
  14   6   5       40.70       53.68     27.35 o
  15   6   5       14.29       50.33     43.17 o
  16   6   5      150.11      130.34     65.14 o
  17   6   5        2.57       33.64     46.62 o
  18   6   5        8.87       51.99     63.85 o
 -19   7   5       12.03       15.48     74.98 o
 -18   7   5       80.71      110.27     78.53 o
 -17   7   5       14.98       44.03     49.15 o
 -16   7   5       10.99       34.16     29.04 o
 -15   7   5      114.16       75.64     29.48 o
 -14   7   5        0.21       41.53     21.75 o
 -13   7   5       13.07       37.04     20.83 o
 -12   7   5      277.07      257.21     28.14 o
 -11   7   5       14.10       42.30     19.01 o
 -10   7   5      351.83      370.55     31.80 o
  -9   7   5      624.55      547.66     32.91 o
  -8   7   5     1034.78      918.59     26.28 o
  -7   7   5     2723.20     2971.31     60.40 o
  -6   7   5     1646.64     1740.17     48.84 o
  -5   7   5     1966.52     1860.60     58.76 o
  -4   7   5      434.70      520.95     20.33 o
  -3   7   5       14.72       15.15      7.25 o
  -2   7   5      407.87      472.89     22.07 o
  -1   7   5     1077.66     1255.08     36.34 o
   0   7   5     3169.63     3293.63     30.92 o
   1   7   5     1045.39      966.07     28.86 o
   2   7   5     2083.40     2327.73     27.17 o
   3   7   5     2796.05     3398.89     82.41 o
   4   7   5     2298.90     2655.34     41.05 o
   5   7   5      744.65     1017.91     21.49 o
   6   7   5      328.38      344.53     25.89 o
   7   7   5        7.85       23.48      8.07 o
   8   7   5      473.23      449.45     27.85 o
   9   7   5      301.77      269.29     29.58 o
  10   7   5        9.57       13.19     15.93 o
  11   7   5      344.79      304.08     29.45 o
  12   7   5       30.22       36.77     21.89 o
  13   7   5      156.02      155.67     31.44 o
  14   7   5        0.08       53.49     28.22 o
  15   7   5       30.87       93.06     44.94 o
  16   7   5        2.89       52.59     42.11 o
  17   7   5       21.72       77.06     65.39 o
  18   7   5       44.26       83.66     61.01 o
 -19   8   5       61.94       89.96    115.89 o
 -18   8   5      115.19      174.98    117.32 o
 -17   8   5      284.42      458.71    128.82 o
 -16   8   5       85.00      108.84     54.11 o
 -15   8   5      155.00      178.39     44.71 o
 -14   8   5      471.93      473.35     40.64 o
 -13   8   5      181.74      203.62     36.69 o
 -12   8   5      161.20      146.68     28.60 o
 -11   8   5      817.63      734.56     39.90 o
 -10   8   5     1425.22     1417.54     48.60 o
  -9   8   5       78.66       47.29     22.68 o
  -8   8   5      982.66      868.62     36.42 o
  -7   8   5     1075.71     1236.09     34.69 o
  -6   8   5     2381.27     2350.11     48.23 o
  -5   8   5       88.63       84.15     14.49 o
  -4   8   5      240.52      277.76     18.84 o
  -3   8   5      348.23      371.72     19.17 o
  -2   8   5    11036.30    11945.13    184.81 o
  -1   8   5      161.47      173.86     10.21 o
   0   8   5        2.65       25.63      9.13 o
   1   8   5     2164.42     2042.58     22.65 o
   2   8   5     7509.51     8449.95     70.68 o
   3   8   5      269.01      271.25     15.80 o
   4   8   5      553.67      413.39     16.07 o
   5   8   5     1863.81     1986.16     37.30 o
   6   8   5      677.37      709.04     17.67 o
   7   8   5      635.48      562.83     28.61 o
   8   8   5     2465.26     2442.54     47.34 o
   9   8   5      919.37      797.36     33.78 o
  10   8   5      156.12      118.65     24.98 o
  11   8   5       53.24       49.81     25.40 o
  12   8   5      129.04      128.38     26.43 o
  13   8   5      812.63      825.05     48.97 o
  14   8   5      586.27      636.49     46.81 o
  15   8   5      621.85      654.04     52.29 o
  16   8   5      357.61      407.81     63.50 o
  17   8   5       81.32       54.10     54.02 o
  18   8   5       94.78      131.59    101.45 o
 -18   9   5       10.31       80.15     82.19 o
 -17   9   5      114.55      122.46     52.72 o
 -16   9   5      478.16      545.40     79.73 o
 -15   9   5      199.85      217.00     47.11 o
 -14   9   5      859.28      842.04     55.32 o
 -13   9   5      241.76      219.46     33.74 o
 -12   9   5      468.74      457.56     44.27 o
 -11   9   5      538.20      410.11     35.53 o
 -10   9   5     1235.42     1290.23     51.87 o
  -9   9   5     5399.97     5808.40    130.34 o
  -8   9   5     3443.94     3350.61     79.04 o
  -7   9   5     3095.59     3263.15     97.11 o
  -6   9   5      317.76      287.17     17.45 o
  -5   9   5     2065.12     1971.80     47.43 o
  -4   9   5     2029.44     1895.43     39.36 o
  -3   9   5      589.50      628.06     20.32 o
  -2   9   5     2318.52     2398.26     35.33 o
  -1   9   5     3440.77     3591.17     34.75 o
   0   9   5     3959.04     3907.70     28.40 o
   1   9   5     1201.50     1133.97     19.00 o
   2   9   5       64.83       37.28      9.36 o
   3   9   5     1155.28      890.46     35.26 o
   4   9   5     1465.16     1320.20     40.57 o
   5   9   5     1365.95     1402.08     44.31 o
   6   9   5     1887.83     1719.46     92.00 o
   7   9   5     2597.27     2684.61     47.01 o
   8   9   5      237.85      257.46     25.26 o
   9   9   5       94.45       65.79     21.74 o
  10   9   5        2.22       23.08     18.25 o
  11   9   5      851.57      890.23     43.24 o
  12   9   5       29.19       28.47     19.83 o
  13   9   5      139.59      125.64     33.66 o
  14   9   5       90.02      121.79     35.21 o
  15   9   5       27.01       44.59     31.41 o
  16   9   5       64.67       72.88     46.20 o
  17   9   5        8.54       51.98     55.26 o
 -18  10   5       52.34       77.08    100.90 o
 -17  10   5        2.24       24.24     51.81 o
 -16  10   5        0.22       20.56     48.62 o
 -15  10   5       12.04       37.35     30.31 o
 -14  10   5       45.34       66.01     35.91 o
 -13  10   5        2.67       31.40     27.91 o
 -12  10   5      443.96      401.53     44.27 o
 -11  10   5       57.68       47.12     23.18 o
 -10  10   5      230.42      200.89     36.10 o
  -9  10   5      122.03      127.05     29.65 o
  -8  10   5      376.46      331.82     34.39 o
  -7  10   5       10.65       26.33     14.69 o
  -6  10   5     1185.82     1108.17     25.39 o
  -5  10   5     2221.25     2327.10     52.89 o
  -4  10   5      571.60      477.54     28.23 o
  -3  10   5      188.98      159.92     18.86 o
  -2  10   5       90.57       69.85     16.07 o
  -1  10   5      122.66       96.66     15.10 o
   0  10   5     1801.62     1623.65     29.50 o
   1  10   5      459.50      389.05     13.68 o
   2  10   5      185.22      186.31     15.01 o
   3  10   5        4.28       16.74      8.44 o
   4  10   5       13.83       19.08      9.20 o
   5  10   5      302.73      364.33     23.02 o
   6  10   5       51.53       51.55     19.31 o
   7  10   5        8.33       22.07     14.83 o
   8  10   5       34.63       52.45     18.44 o
   9  10   5        2.72       27.62     17.22 o
  10  10   5      210.85      163.26     30.83 o
  11  10   5      500.79      471.65     41.51 o
  12  10   5      180.71      166.96     31.65 o
  13  10   5       97.01       83.77     30.95 o
  14  10   5       34.50       40.23     28.84 o
  15  10   5        0.03       43.19     32.98 o
  16  10   5        0.10       67.76     52.33 o
  17  10   5      102.50      123.42     80.21 o
 -18  11   5       34.52       55.57     83.79 o
 -17  11   5       68.93       81.22     57.26 o
 -16  11   5       26.80       70.64     53.40 o
 -15  11   5      176.73      178.54     44.67 o
 -14  11   5      272.35      254.96     47.69 o
 -13  11   5      408.49      424.45     49.63 o
 -12  11   5      456.87      435.86     39.12 o
 -11  11   5      790.99      679.23     60.86 o
 -10  11   5       18.18       15.88     20.88 o
  -9  11   5       71.04       64.14     25.72 o
  -8  11   5      510.99      524.54     33.01 o
  -7  11   5      424.63      373.80     25.47 o
  -6  11   5      707.54      668.15     22.94 o
  -5  11   5     1025.54      989.06     64.63 o
  -4  11   5      636.22      661.29     29.01 o
  -3  11   5      161.20      179.41     20.85 o
  -2  11   5      804.90      704.59     26.34 o
  -1  11   5       95.14       67.51     15.34 o
   0  11   5     1032.18      885.57     16.21 o
   1  11   5      638.30      542.22     16.47 o
   2  11   5      300.37      312.78     16.11 o
   3  11   5     2633.39     2835.24     71.37 o
   4  11   5      676.14      578.72     19.68 o
   5  11   5     1168.02     1247.31     25.06 o
   6  11   5     1570.53     1527.53     37.54 o
   7  11   5      501.25      413.74     25.11 o
   8  11   5      380.45      304.65     29.28 o
   9  11   5      171.76      139.02     25.68 o
  10  11   5        1.80       19.05     17.14 o
  11  11   5      268.19      315.50     37.40 o
  12  11   5       64.23       97.20     30.66 o
  13  11   5       20.00       23.27     26.47 o
  14  11   5       83.36       69.59     34.38 o
  15  11   5       13.08       35.58     40.47 o
  16  11   5       42.34       56.63     55.20 o
  17  11   5        5.54       61.88     57.78 o
 -17  12   5        7.16       62.36     86.84 o
 -16  12   5       71.70       88.12     55.48 o
 -15  12   5       79.67       78.37     46.36 o
 -14  12   5      367.05      338.01     51.94 o
 -13  12   5      103.23       75.20     29.50 o
 -12  12   5        4.64       29.87     26.40 o
 -11  12   5       25.88       25.41     23.88 o
 -10  12   5      100.68       73.09     26.84 o
  -9  12   5        5.61       28.49     20.16 o
  -8  12   5        9.15       67.96     26.33 o
  -7  12   5      212.91      185.49     25.88 o
  -6  12   5       75.70       71.76     18.56 o
  -5  12   5      508.81      480.60     30.65 o
  -4  12   5      583.00      502.72     26.02 o
  -3  12   5      353.22      328.87     24.72 o
  -2  12   5      391.22      354.30     25.64 o
  -1  12   5       14.56       40.28     14.37 o
   0  12   5       80.62       82.87     16.47 o
   1  12   5      165.73      150.85     12.51 o
   2  12   5      749.82      680.31     18.79 o
   3  12   5      621.49      680.77     18.38 o
   4  12   5     2007.17     2013.11     31.70 o
   5  12   5     1916.72     1922.12     40.02 o
   6  12   5      636.85      598.09     30.31 o
   7  12   5        3.02       17.87     14.68 o
   8  12   5      493.12      493.18     30.20 o
   9  12   5      109.41       95.04     24.29 o
  10  12   5      403.45      421.02     39.14 o
  11  12   5      630.94      796.02     65.17 o
  12  12   5      507.95      553.70     53.06 o
  13  12   5      115.31      139.72     40.02 o
  14  12   5      307.47      397.48     54.04 o
  15  12   5      323.98      342.75     56.83 o
  16  12   5      130.48      229.57     60.02 o
  17  12   5      335.51      489.03    146.76 o
 -17  13   5       15.09      100.40    112.74 o
 -16  13   5       88.09      114.73     67.76 o
 -15  13   5        6.49       46.78     38.74 o
 -14  13   5        7.27       35.02     34.16 o
 -13  13   5       10.48       25.75     30.16 o
 -12  13   5        6.13       27.51     30.05 o
 -11  13   5      183.80      167.68     34.95 o
 -10  13   5       90.80       65.91     22.89 o
  -9  13   5      583.28      626.46     39.03 o
  -8  13   5      713.40      689.36     39.27 o
  -7  13   5      281.89      225.73     25.04 o
  -6  13   5        8.48       47.66     23.73 o
  -5  13   5      253.04      228.04     27.54 o
  -4  13   5       70.97       55.72     20.28 o
  -3  13   5       15.55       23.78     14.09 o
  -2  13   5      177.02      148.95     22.42 o
  -1  13   5      413.77      441.83     28.11 o
   0  13   5      692.19      721.00     25.08 o
   1  13   5      226.01      203.27     13.12 o
   2  13   5      258.09      280.61     15.28 o
   3  13   5      538.46      493.86     17.69 o
   4  13   5       75.87       61.22     13.31 o
   5  13   5      206.45      167.59     17.53 o
   6  13   5        8.68       43.49     20.52 o
   7  13   5      451.00      455.17     32.31 o
   8  13   5      379.80      327.82     39.95 o
   9  13   5        1.03       19.87     21.52 o
  10  13   5       37.77       58.19     28.57 o
  11  13   5        0.46       24.50     27.33 o
  12  13   5       70.39       63.13     40.53 o
  13  13   5       66.10       58.95     35.33 o
  14  13   5       33.51       52.64     36.35 o
  15  13   5        3.91       34.19     41.07 o
  16  13   5        5.96       63.42     53.76 o
 -16  14   5      192.29      213.07    107.81 o
 -15  14   5        4.32       47.38     38.18 o
 -14  14   5        0.74       39.72     41.37 o
 -13  14   5       59.03       58.78     34.74 o
 -12  14   5      192.34      130.31     33.09 o
 -11  14   5        4.90       31.44     26.25 o
 -10  14   5      436.38      417.17     37.36 o
  -9  14   5      881.52      880.37     45.78 o
  -8  14   5       24.58       56.77     27.21 o
  -7  14   5      101.24       78.48     22.03 o
  -6  14   5       19.46       22.09     14.73 o
  -5  14   5      113.87      120.98     25.62 o
  -4  14   5      300.40      391.50     36.03 o
  -3  14   5       58.24       45.50     20.42 o
  -2  14   5      245.64      239.97     25.78 o
  -1  14   5      288.30      270.58     26.79 o
   0  14   5      656.16      725.91     27.22 o
   1  14   5      274.31      227.95     20.98 o
   2  14   5       15.47       42.03     15.61 o
   3  14   5        0.73       27.46     10.74 o
   4  14   5       27.79       50.20     14.92 o
   5  14   5       95.37      112.19     24.68 o
   6  14   5       60.12       45.16     21.59 o
   7  14   5       18.04       26.40     19.12 o
   8  14   5       48.60       53.20     29.78 o
   9  14   5       77.93       52.51     24.49 o
  10  14   5      479.83      441.93     48.07 o
  11  14   5      113.04      144.64     38.75 o
  12  14   5       48.95       83.01     35.40 o
  13  14   5      169.19      157.93     53.36 o
  14  14   5       37.05       43.14     38.94 o
  15  14   5        8.18       35.27     47.10 o
  16  14   5       36.27       72.97     71.48 o
 -16  15   5      247.49      222.40    119.65 o
 -15  15   5      180.65      216.30     47.00 o
 -14  15   5      678.96      830.54     55.87 o
 -13  15   5      260.16      294.50     46.17 o
 -12  15   5      241.64      257.06     38.52 o
 -11  15   5      950.51     1028.76     45.43 o
 -10  15   5      981.58      981.35     45.81 o
  -9  15   5      146.78      193.79     33.05 o
  -8  15   5      918.60     1018.23     46.15 o
  -7  15   5      433.45      330.86     34.89 o
  -6  15   5      506.61      512.58     41.86 o
  -5  15   5       24.38       22.61     18.49 o
  -4  15   5      402.30      312.69     26.48 o
  -3  15   5     1320.87     1354.23     43.64 o
  -2  15   5     2460.26     2565.81     53.80 o
  -1  15   5     1319.09     1146.25     45.03 o
   0  15   5      947.22      919.30     36.78 o
   1  15   5     1027.66     1142.04     40.18 o
   2  15   5     1145.58     1154.37     37.76 o
   3  15   5      443.65      479.37     29.46 o
   4  15   5       82.21       70.74     19.11 o
   5  15   5      216.22      204.52     28.84 o
   6  15   5        3.79       20.75     18.76 o
   7  15   5      146.94       83.39     29.88 o
   8  15   5      562.03      522.39     45.21 o
   9  15   5      146.85      132.25     34.40 o
  10  15   5       22.58       45.50     34.72 o
  11  15   5        0.76       37.49     33.79 o
  12  15   5       51.49       35.24     35.84 o
  13  15   5       97.26      125.05     47.68 o
  14  15   5       89.50       71.66     44.48 o
  15  15   5        8.08       36.82     46.23 o
  16  15   5       56.72      116.84     85.36 o
 -15  16   5       10.45       66.78     62.36 o
 -14  16   5        6.69       47.88     36.53 o
 -13  16   5      144.81      162.68     47.07 o
 -12  16   5       14.40       51.63     36.36 o
 -11  16   5       88.18       80.51     33.86 o
 -10  16   5        0.46       28.50     26.14 o
  -9  16   5       26.99       32.48     26.64 o
  -8  16   5        9.29       43.09     20.95 o
  -7  16   5      350.74      310.01     29.95 o
  -6  16   5      834.80      854.89     41.54 o
  -5  16   5      693.09      630.36     34.41 o
  -4  16   5       47.10       30.55     20.20 o
  -3  16   5       25.52       34.28     16.86 o
  -2  16   5       71.15       79.47     27.79 o
  -1  16   5      660.27      592.75     32.00 o
   0  16   5       66.00       53.53     22.21 o
   1  16   5       89.08      107.95     29.42 o
   2  16   5      702.79      642.55     35.15 o
   3  16   5     1359.67     1398.65     38.53 o
   4  16   5      128.14      123.24     24.98 o
   5  16   5       42.22       38.45     22.46 o
   6  16   5       40.67       37.91     24.60 o
   7  16   5      177.56      189.89     43.98 o
   8  16   5        8.47       26.66     34.43 o
   9  16   5      127.10      150.71     34.63 o
  10  16   5       62.48      111.43     38.96 o
  11  16   5      223.40      182.95     46.53 o
  12  16   5      290.06      337.01     55.80 o
  13  16   5      261.08      254.63     59.73 o
  14  16   5        8.48       85.35     43.52 o
  15  16   5       73.46      101.49     61.50 o
  16  16   5       48.53       65.37    134.40 o
 -15  17   5        4.38       67.77     73.05 o
 -14  17   5        7.88       45.77     38.64 o
 -13  17   5       25.97       71.99     42.46 o
 -12  17   5       29.03       37.21     33.94 o
 -11  17   5       93.37       87.99     38.44 o
 -10  17   5       11.97       35.38     27.88 o
  -9  17   5       66.35       47.94     27.67 o
  -8  17   5      858.40      778.47     45.62 o
  -7  17   5     1220.87     1245.72     55.60 o
  -6  17   5       70.32       76.05     30.27 o
  -5  17   5      882.61      802.20     44.92 o
  -4  17   5      270.40      242.08     32.41 o
  -3  17   5      358.39      269.64     29.69 o
  -2  17   5      398.61      369.19     33.51 o
  -1  17   5     1368.60     1332.87     45.83 o
   0  17   5       69.98       68.92     24.00 o
   1  17   5       84.24       57.84     21.38 o
   2  17   5      324.30      340.07     28.89 o
   3  17   5       13.60       35.35     22.61 o
   4  17   5       78.17       71.46     23.63 o
   5  17   5      114.98      143.83     43.32 o
   6  17   5      252.27      192.35     33.99 o
   7  17   5       39.73       64.79     37.34 o
   8  17   5        0.64       36.71     31.38 o
   9  17   5        0.31       42.57     45.81 o
  10  17   5        0.22       26.94     42.71 o
  11  17   5       41.30       50.72     49.03 o
  12  17   5        5.93       39.72     46.11 o
  13  17   5      193.22      278.20     76.30 o
  14  17   5       24.04       75.24     54.91 o
 -14  18   5      290.91      299.02     67.22 o
 -13  18   5       87.45      114.40     45.57 o
 -12  18   5       15.64       42.50     33.99 o
 -11  18   5      120.66      102.06     34.34 o
 -10  18   5       38.52       31.99     27.45 o
  -9  18   5       40.34       28.70     29.05 o
  -8  18   5      221.71      225.60     41.57 o
  -7  18   5       16.76       47.08     30.02 o
  -6  18   5       11.01       39.28     24.24 o
  -5  18   5       10.90       36.14     26.73 o
  -4  18   5      130.50      109.42     30.59 o
  -3  18   5      264.42      245.42     37.42 o
  -2  18   5        0.11       34.75     23.10 o
  -1  18   5       18.70       26.24     20.19 o
   0  18   5      158.74      130.07     26.58 o
   1  18   5      116.93      146.87     33.20 o
   2  18   5      305.31      367.02     30.84 o
   3  18   5       58.99       41.47     23.12 o
   4  18   5      651.37      775.62     43.88 o
   5  18   5     1520.32     1488.97     61.85 o
   6  18   5      313.14      284.93     47.91 o
   7  18   5      511.17      566.36     55.14 o
   8  18   5      215.59      260.44     53.11 o
   9  18   5       28.08       55.87     38.82 o
  10  18   5      197.79      166.95     50.67 o
  11  18   5      111.85      119.91     60.28 o
  12  18   5       23.53       32.09     47.73 o
  13  18   5       85.61      110.96     81.63 o
 -14  19   5        0.88       67.10     60.27 o
 -13  19   5        8.27       50.69     43.28 o
 -12  19   5       38.90       84.39     47.41 o
 -11  19   5       55.81       76.71     39.37 o
 -10  19   5      159.30      203.98     44.42 o
  -9  19   5      194.74      213.82     41.36 o
  -8  19   5       96.04      100.87     34.38 o
  -7  19   5      340.23      467.12     57.50 o
  -6  19   5      376.53      321.12     39.32 o
  -5  19   5      314.81      322.91     40.77 o
  -4  19   5      245.17      223.20     38.66 o
  -3  19   5      264.14      268.72     36.12 o
  -2  19   5      550.91      559.74     39.60 o
  -1  19   5      105.30      123.37     31.27 o
   0  19   5       79.51       84.28     25.13 o
   1  19   5     1347.91     1514.48     47.13 o
   2  19   5      663.50      716.16     43.26 o
   3  19   5      215.75      181.38     30.65 o
   4  19   5      478.50      490.88     51.62 o
   5  19   5      799.88      911.18     62.30 o
   6  19   5      210.64      269.36     48.59 o
   7  19   5      655.92      687.02     59.85 o
   8  19   5      456.82      453.61     60.93 o
   9  19   5      170.05      203.87     54.16 o
  10  19   5       10.42       37.35     40.78 o
  11  19   5       21.71       40.59     44.78 o
  12  19   5       51.42       74.73     51.03 o
  13  19   5        3.79       49.70     85.55 o
 -14  20   5       24.90       72.82    107.34 o
 -13  20   5       10.22       54.67     62.96 o
 -12  20   5       10.59       33.65     35.59 o
 -11  20   5        6.50       53.89     37.09 o
 -10  20   5       53.16       88.08     40.06 o
  -9  20   5       18.83       70.59     35.27 o
  -8  20   5      209.38      197.49     42.45 o
  -7  20   5       31.79       60.74     31.24 o
  -6  20   5      123.19       94.40     31.01 o
  -5  20   5       99.53       70.52     33.19 o
  -4  20   5        3.40       39.69     23.07 o
  -3  20   5       32.40       54.92     26.65 o
  -2  20   5      128.04      102.20     30.36 o
  -1  20   5      171.45      155.51     37.55 o
   0  20   5      117.51      136.34     34.12 o
   1  20   5      319.83      412.28     42.90 o
   2  20   5       26.08       49.61     29.19 o
   3  20   5        2.58       31.53     23.69 o
   4  20   5      139.06      146.41     49.24 o
   5  20   5        1.04       64.84     37.07 o
   6  20   5        8.66       44.72     31.83 o
   7  20   5       40.62      102.69     46.37 o
   8  20   5       37.35       60.42     40.85 o
   9  20   5        4.97       62.95     40.87 o
  10  20   5      206.18      205.55     56.47 o
  11  20   5       35.24       58.22     46.39 o
  12  20   5        5.67       50.23     48.27 o
 -13  21   5      119.37      161.95     73.91 o
 -12  21   5       13.25       34.40     48.37 o
 -11  21   5       17.67       36.31     46.04 o
 -10  21   5       14.94       79.25     46.55 o
  -9  21   5       95.78      114.58     47.79 o
  -8  21   5       83.35       85.00     36.72 o
  -7  21   5       37.97       45.10     33.03 o
  -6  21   5       53.00       70.84     37.06 o
  -5  21   5      100.51       96.40     30.94 o
  -4  21   5      162.28      156.17     37.14 o
  -3  21   5      372.11      352.90     42.58 o
  -2  21   5      379.89      361.58     44.91 o
  -1  21   5      338.84      318.50     38.67 o
   0  21   5      678.75      638.19     58.70 o
   1  21   5       98.89       85.18     29.78 o
   2  21   5      417.78      492.46     43.59 o
   3  21   5      585.94      532.09     58.07 o
   4  21   5      379.89      341.55     53.96 o
   5  21   5      370.96      415.11     62.63 o
   6  21   5      181.39      152.89     46.74 o
   7  21   5      434.80      419.48     67.94 o
   8  21   5      101.34      176.74     62.55 o
   9  21   5        3.80       49.42     41.93 o
  10  21   5       24.14       70.05     51.41 o
  11  21   5       54.07       66.81     51.76 o
 -12  22   5       79.62       88.61     65.07 o
 -11  22   5       33.99      100.49     59.06 o
 -10  22   5       98.01       91.09     44.44 o
  -9  22   5       15.61       58.11     50.00 o
  -8  22   5       95.54      100.66     51.92 o
  -7  22   5      179.90      174.39     55.88 o
  -6  22   5        4.79       37.72     33.94 o
  -5  22   5        1.90       45.09     31.20 o
  -4  22   5        2.48       63.75     34.58 o
  -3  22   5        9.69       42.91     38.15 o
  -2  22   5      201.10      182.62     50.62 o
  -1  22   5       41.92       55.35     34.76 o
   0  22   5      151.15      159.37     41.46 o
   1  22   5       56.52       72.58     32.43 o
   2  22   5      156.70      187.07     40.78 o
   3  22   5       56.88       80.93     38.58 o
   4  22   5       26.62       47.35     40.72 o
   5  22   5        0.56       41.83     41.98 o
   6  22   5       20.13       49.78     40.80 o
   7  22   5        1.82       54.22     40.11 o
   8  22   5        1.69       55.07     43.36 o
   9  22   5       47.32       87.58     52.09 o
  10  22   5      116.02      134.91     55.97 o
 -11  23   5       23.49      106.61    108.92 o
 -10  23   5      122.43      172.04     60.49 o
  -9  23   5       43.32       89.36     47.00 o
  -8  23   5      100.51      129.44     55.48 o
  -7  23   5       33.49       54.87     44.17 o
  -6  23   5       16.56       41.27     38.53 o
  -5  23   5       48.89       41.52     38.60 o
  -4  23   5       23.37       95.69     49.85 o
  -3  23   5       37.54       51.74     38.27 o
  -2  23   5        4.52       42.48     40.41 o
  -1  23   5       17.27       39.13     31.06 o
   0  23   5        2.76       29.23     30.95 o
   1  23   5       13.48       52.69     32.12 o
   2  23   5       20.73       65.26     42.59 o
   3  23   5       30.87       60.88     45.42 o
   4  23   5       36.88       50.12     41.33 o
   5  23   5       20.43       49.06     43.06 o
   6  23   5       32.21       61.14     45.28 o
   7  23   5        2.32       44.27     46.83 o
   8  23   5        5.98       25.87     45.33 o
 -10  24   5        2.95       96.46    111.88 o
  -9  24   5        3.38       49.09     62.01 o
  -8  24   5        0.07       62.73     46.56 o
  -7  24   5        7.15       43.54     42.37 o
  -6  24   5        0.23       35.41     40.50 o
  -5  24   5       52.32       87.68     46.48 o
  -4  24   5       44.05       58.87     41.69 o
  -3  24   5        7.91       38.34     39.96 o
  -2  24   5       23.94       35.49     39.29 o
  -1  24   5       36.84       59.10     39.12 o
   0  24   5       24.62       47.28     35.40 o
   1  24   5        1.62       46.64     42.34 o
   2  24   5       55.58       53.80     43.86 o
   3  24   5       18.47       85.32     43.09 o
   4  24   5        0.31       48.08     44.98 o
   5  24   5        0.70       57.93     47.53 o
   6  24   5       20.42       57.28     47.55 o
   7  24   5        8.94       70.13     47.56 o
  -8  25   5       31.21      122.98    123.60 o
  -7  25   5       11.88       54.35     51.85 o
  -6  25   5       17.60       57.03     51.15 o
  -5  25   5       28.37       67.78     49.09 o
  -4  25   5      153.81      176.23     51.66 o
  -3  25   5       55.68       78.58     51.40 o
  -2  25   5      117.44       83.23     38.54 o
  -1  25   5       99.09      108.66     44.31 o
   0  25   5       13.75       67.00     44.37 o
   1  25   5       72.49       97.61     46.28 o
   2  25   5       76.30       92.36     45.79 o
   3  25   5       26.80       59.31     51.64 o
   4  25   5       97.01      176.16     60.97 o
   5  25   5       26.68       47.48     52.76 o
  -5  26   5       11.42       40.04     57.59 o
  -4  26   5        0.29       49.39     51.59 o
  -3  26   5        0.01       59.18     42.89 o
  -2  26   5       11.53       53.56     39.32 o
  -1  26   5        0.82       48.07     39.62 o
   0  26   5        0.16       55.66     56.64 o
   1  26   5        0.21       71.60     51.28 o
   2  26   5       29.73       79.91     51.73 o
  -3  27   5        0.19       46.92     78.05 o
  -2  27   5        4.08      101.13    133.02 o
 -20   0   6        0.79       64.74     93.48 o
 -19   0   6      321.09      485.29    129.79 o
 -18   0   6       75.81      135.83     88.65 o
 -17   0   6       12.39       15.38     53.98 o
 -16   0   6       18.99       42.63     58.55 o
 -15   0   6       15.36       43.66     52.82 o
 -14   0   6      660.32      495.68     71.45 o
 -13   0   6     2173.30     2303.58    147.98 o
 -12   0   6     2270.85     1986.74     61.48 o
 -11   0   6     1823.77     1554.58     54.65 o
 -10   0   6     2805.87     2955.01     70.66 o
  -9   0   6       62.65       34.51     16.19 o
  -8   0   6     6125.07     7172.46    165.42 o
  -7   0   6      560.52      640.82     31.80 o
  -6   0   6     1637.18     1827.58     96.52 o
  -5   0   6       19.52       37.29     18.21 o
  -4   0   6     3994.44     4467.69    145.37 o
  -3   0   6     2301.27     2619.88     41.13 o
  -2   0   6     1635.52     1673.15     34.60 o
  -1   0   6      284.54      319.77     17.40 o
   0   0   6      328.89      299.22     50.88 o
   1   0   6     1101.67     1032.65     50.90 o
   2   0   6     1906.71     2442.40     55.54 o
   3   0   6     2264.06     2276.82    109.82 o
   4   0   6    17539.56    20979.07    792.42 o
   5   0   6      559.24      539.57     23.99 o
   6   0   6     5869.38     6070.85     56.38 o
   7   0   6     5184.38     5798.04    204.96 o
   8   0   6     2762.66     2569.32     59.55 o
   9   0   6     2128.29     1959.98     78.07 o
  10   0   6       46.29       57.73     25.78 o
  11   0   6       49.55       56.87     40.86 o
  12   0   6     1682.53     1715.62    113.92 o
  13   0   6      282.62      260.06     64.85 o
  14   0   6      236.10      207.96     80.46 o
  15   0   6     1072.52     1147.81    111.41 o
  16   0   6      597.01      730.90    111.84 o
  17   0   6      181.17      182.22     87.54 o
  18   0   6      166.16      139.30     85.34 o
 -20   1   6       54.46       49.99     50.87 o
 -19   1   6       67.47       82.97     61.48 o
 -18   1   6      231.07      251.79     70.22 o
 -17   1   6      217.96      205.06     60.35 o
 -16   1   6      138.71      118.23     42.66 o
 -15   1   6      869.00      862.75     65.30 o
 -14   1   6      327.93      287.95     45.20 o
 -13   1   6      474.56      517.66     37.75 o
 -12   1   6       27.87       43.18     19.11 o
 -11   1   6      958.94      987.25     46.64 o
 -10   1   6      682.06      701.51     28.04 o
  -9   1   6      651.38      488.12     23.81 o
  -8   1   6       96.18       75.26     16.86 o
  -7   1   6      373.02      330.95     15.98 o
  -6   1   6        3.11       35.57     11.48 o
  -5   1   6     2587.87     2411.69     46.09 o
  -4   1   6       12.32       15.62      6.75 o
  -3   1   6       72.78       46.10     12.21 o
  -2   1   6     4615.56     4194.02     51.93 o
  -1   1   6      936.90      882.71     13.37 o
   0   1   6     1217.95     1053.88     14.77 o
   1   1   6      385.04      430.02     17.71 o
   2   1   6      863.56     1020.28     30.98 o
   3   1   6     1908.96     1598.49     23.05 o
   4   1   6      108.05      121.02      9.65 o
   5   1   6      156.65      163.96     11.35 o
   6   1   6      246.09      303.60     14.66 o
   7   1   6      674.76      562.61     20.10 o
   8   1   6      146.62      150.50     16.76 o
   9   1   6      774.36      789.13     29.02 o
  10   1   6     1848.48     2008.52     48.01 o
  11   1   6      182.69      180.60     30.21 o
  12   1   6       37.61       63.87     43.06 o
  13   1   6        4.33       21.75     30.02 o
  14   1   6       41.03       79.62     42.28 o
  15   1   6        0.04       49.11     47.29 o
  16   1   6        1.21       50.91     46.54 o
  17   1   6       28.06       55.39     53.89 o
  18   1   6       21.93       80.02     59.73 o
 -20   2   6        4.79       72.48     70.75 o
 -19   2   6      114.62      152.00     70.27 o
 -18   2   6        0.05       40.95     56.70 o
 -17   2   6       13.67       42.40     39.67 o
 -16   2   6       32.84       57.14     46.23 o
 -15   2   6       12.62       25.35     29.61 o
 -14   2   6      110.99      103.51     29.62 o
 -13   2   6       68.09       44.04     25.08 o
 -12   2   6     1269.76     1289.20     47.70 o
 -11   2   6     1204.43     1203.23     34.24 o
 -10   2   6       51.12       24.99     11.60 o
  -9   2   6        0.02       18.49      9.62 o
  -8   2   6       19.54       32.26     12.56 o
  -7   2   6      612.66      646.85     19.52 o
  -6   2   6      210.30      158.62     13.81 o
  -5   2   6     1777.78     1930.74     23.62 o
  -4   2   6      679.94      760.66     16.14 o
  -3   2   6     2461.13     2623.09     50.21 o
  -2   2   6     2594.26     2311.63     23.66 o
  -1   2   6     1220.15     1479.18     33.22 o
   0   2   6     5984.15     5904.68     29.95 o
   1   2   6     1349.21     1271.48     27.40 o
   2   2   6       68.89       70.86     12.18 o
   3   2   6     1262.87     1209.76     24.53 o
   4   2   6      538.91      734.93     21.52 o
   5   2   6     1698.09     2019.17     49.24 o
   6   2   6       91.13      154.32     14.55 o
   7   2   6      111.91       96.40     11.87 o
   8   2   6       39.81       53.22     14.73 o
   9   2   6      584.62      546.47     23.79 o
  10   2   6      488.27      481.18     35.09 o
  11   2   6       28.03       51.73     27.10 o
  12   2   6      129.40      133.31     39.80 o
  13   2   6       24.43       52.57     32.96 o
  14   2   6        7.18       53.91     45.87 o
  15   2   6       19.08       60.92     48.13 o
  16   2   6        5.98       41.13     45.57 o
  17   2   6       18.40       63.13     45.86 o
  18   2   6        0.29       57.27     60.18 o
 -20   3   6        0.90       75.39     83.33 o
 -19   3   6      132.41      104.02     64.24 o
 -18   3   6      300.30      427.62     78.82 o
 -17   3   6      376.21      427.00     68.08 o
 -16   3   6      499.64      624.78     73.22 o
 -15   3   6      587.75      571.30     60.45 o
 -14   3   6      285.83      323.28     38.78 o
 -13   3   6      544.84      598.87     37.96 o
 -12   3   6     2601.99     2702.72    113.50 o
 -11   3   6      460.08      494.33     25.82 o
 -10   3   6     3395.16     3457.02     76.60 o
  -9   3   6     3721.90     3796.87     51.55 o
  -8   3   6     4793.00     5087.94     86.46 o
  -7   3   6     8307.79     9184.80    130.70 o
  -6   3   6     5017.65     5040.71     86.02 o
  -5   3   6      845.59      697.24     18.05 o
  -4   3   6     1358.82     1308.44     18.81 o
  -3   3   6     1355.13     1402.99     24.54 o
  -2   3   6      107.24      120.14     11.25 o
  -1   3   6    10607.82    10681.63     48.06 o
   0   3   6    14893.16    17010.08    176.53 o
   1   3   6     6996.11     7614.16    134.35 o
   2   3   6     1417.47     1667.79     28.02 o
   3   3   6     6801.14     7336.19    166.66 o
   4   3   6     1333.87     1215.01     26.73 o
   5   3   6     1463.29     1341.01     46.33 o
   6   3   6     3928.56     4186.27     97.97 o
   7   3   6     1363.90     1519.05     45.87 o
   8   3   6       15.60       17.75     10.70 o
   9   3   6       99.61      109.30     19.76 o
  10   3   6      210.32      145.49     21.68 o
  11   3   6       42.09       55.19     22.49 o
  12   3   6        8.85       25.54     20.27 o
  13   3   6        7.94       35.98     35.46 o
  14   3   6       44.88       62.23     44.95 o
  15   3   6       11.27       30.74     33.40 o
  16   3   6        9.48       47.07     38.80 o
  17   3   6        1.33       74.21     53.32 o
  18   3   6        1.24       52.68     64.02 o
 -19   4   6        0.86       25.65     52.38 o
 -18   4   6      180.35      201.19     63.96 o
 -17   4   6      166.75      265.45     71.80 o
 -16   4   6        0.40       73.41     52.65 o
 -15   4   6      256.49      212.21     41.85 o
 -14   4   6      199.94      138.71     37.38 o
 -13   4   6       38.13       38.17     21.90 o
 -12   4   6       32.85       72.05     24.48 o
 -11   4   6     1474.54     1422.47     38.44 o
 -10   4   6       87.58       76.89     14.73 o
  -9   4   6     1083.42     1074.41     26.81 o
  -8   4   6       13.51       23.69      9.66 o
  -7   4   6        7.21       17.29      8.41 o
  -6   4   6      515.99      520.31     19.09 o
  -5   4   6      596.35      763.97     19.02 o
  -4   4   6      393.84      374.07     12.34 o
  -3   4   6     3663.34     3692.05     57.02 o
  -2   4   6      348.77      340.77     14.30 o
  -1   4   6     7105.59     6799.80     35.99 o
   0   4   6     5244.57     4328.25     89.38 o
   1   4   6     1521.14     1225.14     20.74 o
   2   4   6    10739.07    11461.53    126.60 o
   3   4   6     3781.64     3645.81     88.14 o
   4   4   6     1251.08     1750.33     42.87 o
   5   4   6      406.27      499.05     21.92 o
   6   4   6      839.51      633.26     26.02 o
   7   4   6     2560.79     2615.19     81.51 o
   8   4   6     3793.43     3769.96     50.64 o
   9   4   6     1533.72     1513.18     73.48 o
  10   4   6      184.63      179.90     25.17 o
  11   4   6      662.53      659.66     34.71 o
  12   4   6      219.05      168.14     34.20 o
  13   4   6      642.35      659.43     60.48 o
  14   4   6      141.40      201.79     57.51 o
  15   4   6      327.29      399.41     70.62 o
  16   4   6      116.70      101.65     55.31 o
  17   4   6       49.85       43.94     51.64 o
  18   4   6       47.87       86.87     55.77 o
 -19   5   6        0.06       51.32     53.32 o
 -18   5   6       58.20       48.21     53.13 o
 -17   5   6       73.50       67.55     56.17 o
 -16   5   6       11.22       41.99     34.60 o
 -15   5   6      195.09      159.73     35.55 o
 -14   5   6        7.22       32.68     22.30 o
 -13   5   6        1.92       41.26     23.53 o
 -12   5   6     2727.86     2787.23     53.68 o
 -11   5   6        2.71       20.89     14.93 o
 -10   5   6       21.95       37.73     13.54 o
  -9   5   6      529.97      459.79     21.87 o
  -8   5   6      601.21      669.15     22.76 o
  -7   5   6      212.15      241.56     20.81 o
  -6   5   6     1234.48     1425.96     32.18 o
  -5   5   6        2.03       17.22      9.66 o
  -4   5   6      589.83      622.59     26.03 o
  -3   5   6      824.01      963.43     33.25 o
  -2   5   6     4484.59     4762.86     51.77 o
  -1   5   6     5878.54     6843.08     72.60 o
   0   5   6      346.58      443.70     20.90 o
   1   5   6    10766.20    12091.45    152.69 o
   2   5   6     1177.16      968.32     15.08 o
   3   5   6     2027.95     2174.20     56.35 o
   4   5   6        3.66       33.44     10.96 o
   5   5   6       82.04       70.47     12.79 o
   6   5   6      135.77      150.81     14.48 o
   7   5   6      479.95      487.95     22.23 o
   8   5   6      405.37      378.23     19.54 o
   9   5   6        4.05       62.75     23.14 o
  10   5   6       49.18       43.50     21.43 o
  11   5   6       15.61       21.21     20.03 o
  12   5   6      270.76      282.62     33.84 o
  13   5   6       39.65       63.76     29.02 o
  14   5   6       19.83       34.89     38.24 o
  15   5   6       71.17      125.07     56.35 o
  16   5   6       64.21       69.41     48.19 o
  17   5   6       31.22       55.50     43.91 o
  18   5   6       10.55       71.84     61.21 o
 -19   6   6       93.90      136.63     85.73 o
 -18   6   6       61.02       62.62     52.44 o
 -17   6   6      192.83      184.13     56.68 o
 -16   6   6      160.05      103.60     36.98 o
 -15   6   6      203.90      168.63     41.82 o
 -14   6   6      180.80      183.22     33.06 o
 -13   6   6      178.85      192.89     30.74 o
 -12   6   6      535.48      522.77     29.20 o
 -11   6   6     1580.43     1531.00     42.06 o
 -10   6   6     1029.06     1019.09     41.56 o
  -9   6   6      181.13      219.21     20.40 o
  -8   6   6      502.20      479.12     20.46 o
  -7   6   6      185.04      179.79     16.81 o
  -6   6   6       38.97       44.09     15.27 o
  -5   6   6      438.52      404.46     16.21 o
  -4   6   6     1320.93     1705.34     46.30 o
  -3   6   6      414.66      553.45     23.21 o
  -2   6   6     6419.49     6527.66    139.21 o
  -1   6   6      567.70      461.56     14.66 o
   0   6   6     6051.08     6349.98     90.19 o
   1   6   6     2457.33     2516.48     27.56 o
   2   6   6     6080.14     6284.10     51.79 o
   3   6   6     6290.97     6735.82    103.47 o
   4   6   6     3957.98     3328.51     61.81 o
   5   6   6     3802.86     3723.44     41.51 o
   6   6   6      423.15      554.92     28.53 o
   7   6   6     2670.57     2983.18     87.80 o
   8   6   6     2134.31     1942.20     72.93 o
   9   6   6     4967.81     4829.76     61.30 o
  10   6   6      148.47       95.42     21.48 o
  11   6   6      785.50      730.54     36.68 o
  12   6   6      405.83      429.80     36.84 o
  13   6   6       45.44       92.54     32.12 o
  14   6   6      280.47      277.78     42.13 o
  15   6   6      758.26      917.08     77.65 o
  16   6   6      260.88      346.71     72.55 o
  17   6   6      305.77      328.28     75.12 o
  18   6   6      147.22      146.89     65.65 o
 -19   7   6        3.39       46.66     80.20 o
 -18   7   6       69.42       95.04     62.84 o
 -17   7   6       79.48       58.48     50.71 o
 -16   7   6      665.25      737.49     65.66 o
 -15   7   6      477.78      436.93     48.59 o
 -14   7   6     1257.68     1341.51     48.90 o
 -13   7   6      731.57      784.22     42.71 o
 -12   7   6      138.93      154.25     26.61 o
 -11   7   6      102.63       97.66     22.36 o
 -10   7   6     2578.66     2644.14     57.83 o
  -9   7   6     7442.53     7845.99    193.30 o
  -8   7   6     2311.50     2295.66     79.40 o
  -7   7   6     2482.05     2390.05     74.95 o
  -6   7   6     5032.05     5324.65    116.12 o
  -5   7   6     2379.43     2395.80     42.05 o
  -4   7   6     3050.92     3054.38     50.44 o
  -3   7   6     4411.28     4194.83     68.56 o
  -2   7   6     8823.35     9768.83    195.61 o
  -1   7   6     9498.12    10669.45    127.58 o
   0   7   6     6823.50     7294.99    131.30 o
   1   7   6    10762.41    11861.34     99.38 o
   2   7   6      609.38      595.18     15.94 o
   3   7   6      552.15      479.45     14.80 o
   4   7   6      499.26      443.04     18.22 o
   5   7   6       52.74       87.38     13.53 o
   6   7   6      120.78       96.64     12.63 o
   7   7   6     3115.83     3169.11    138.78 o
   8   7   6       50.28       53.50     20.81 o
   9   7   6       83.04       76.27     23.69 o
  10   7   6      139.21      111.48     23.11 o
  11   7   6      305.72      292.17     34.87 o
  12   7   6       14.06       44.22     24.04 o
  13   7   6       47.62       45.75     26.98 o
  14   7   6        2.25       27.42     29.83 o
  15   7   6       41.56      105.35     45.16 o
  16   7   6       21.86       77.65     56.98 o
  17   7   6       36.92       62.98     50.82 o
  18   7   6        3.80       21.96     90.70 o
 -19   8   6       11.21       51.11     88.82 o
 -18   8   6       12.62      103.20    108.91 o
 -17   8   6       60.46       86.50     50.68 o
 -16   8   6        6.44       42.83     48.68 o
 -15   8   6       61.53       78.53     50.79 o
 -14   8   6        0.58       40.71     27.32 o
 -13   8   6       13.89       10.53     22.69 o
 -12   8   6      187.42      227.30     37.69 o
 -11   8   6     1108.60     1019.76     46.98 o
 -10   8   6      191.97      160.06     28.63 o
  -9   8   6      368.12      321.35     32.03 o
  -8   8   6      860.24      847.73     27.97 o
  -7   8   6      957.23     1001.57     41.90 o
  -6   8   6       96.84       81.81     14.73 o
  -5   8   6      912.02      986.82     24.18 o
  -4   8   6      233.79      229.01     20.81 o
  -3   8   6       98.86       69.38     13.44 o
  -2   8   6     1335.68     1377.22     37.01 o
  -1   8   6      591.96      607.90     21.46 o
   0   8   6        2.01       18.74      6.80 o
   1   8   6      417.01      399.17     15.27 o
   2   8   6      103.09       70.91     11.13 o
   3   8   6      323.86      304.79     14.11 o
   4   8   6       82.10      101.86     11.97 o
   5   8   6      835.97      880.97     22.14 o
   6   8   6      608.93      739.16     28.76 o
   7   8   6     1174.27     1073.78     34.96 o
   8   8   6      248.25      195.08     22.20 o
   9   8   6       80.35       59.99     18.90 o
  10   8   6      143.52       80.74     23.52 o
  11   8   6      122.39      119.20     28.06 o
  12   8   6       62.76       81.74     29.53 o
  13   8   6       81.54       67.72     27.86 o
  14   8   6       43.80       49.38     28.65 o
  15   8   6       11.75       48.30     42.27 o
  16   8   6       98.63       80.26     45.00 o
  17   8   6        1.90       29.03     52.91 o
  18   8   6        0.52       68.63     83.58 o
 -18   9   6       81.03      178.13    114.96 o
 -17   9   6       34.90       76.94     54.12 o
 -16   9   6       14.01       25.68     43.54 o
 -15   9   6      158.83      173.39     51.48 o
 -14   9   6       88.28      103.64     34.52 o
 -13   9   6       65.11       79.71     29.74 o
 -12   9   6        2.46       32.82     25.03 o
 -11   9   6      764.35      747.69     46.80 o
 -10   9   6       48.47       90.89     29.93 o
  -9   9   6       89.23       81.69     23.54 o
  -8   9   6     1090.45     1090.94     73.66 o
  -7   9   6     2378.97     2468.38     51.87 o
  -6   9   6      851.98      849.04     43.68 o
  -5   9   6     1306.40     1428.14     60.81 o
  -4   9   6     1133.02     1143.47     31.77 o
  -3   9   6      167.97      142.02     12.19 o
  -2   9   6       13.09       16.37      6.72 o
  -1   9   6        3.28       22.10      7.56 o
   0   9   6     1797.73     1760.36     41.27 o
   1   9   6       42.49       33.96      8.94 o
   2   9   6       52.66       75.70     12.37 o
   3   9   6     2840.93     3133.62     53.50 o
   4   9   6      142.00      121.75     12.01 o
   5   9   6     3160.02     3346.22     61.48 o
   6   9   6     1299.20     1397.17     48.17 o
   7   9   6      804.54      712.96     32.51 o
   8   9   6      153.30      134.93     24.02 o
   9   9   6      125.86      105.11     20.15 o
  10   9   6      109.35      113.81     26.44 o
  11   9   6       46.97       83.76     24.00 o
  12   9   6      108.21      120.79     32.75 o
  13   9   6       78.34       77.74     29.52 o
  14   9   6      100.19       74.61     33.52 o
  15   9   6        0.02       61.55     41.48 o
  16   9   6       91.17      104.46     41.88 o
  17   9   6        1.63       59.36     58.67 o
 -18  10   6      102.36       95.88     70.65 o
 -17  10   6       79.43      114.67     53.68 o
 -16  10   6        9.73       49.90     48.21 o
 -15  10   6       82.59       58.43     43.18 o
 -14  10   6       35.98       65.00     30.00 o
 -13  10   6        4.03       32.09     28.79 o
 -12  10   6      121.86      101.58     33.56 o
 -11  10   6      333.02      269.80     33.33 o
 -10  10   6       94.04       66.70     26.80 o
  -9  10   6     1507.26     1330.47     46.25 o
  -8  10   6     1042.48     1023.56     36.92 o
  -7  10   6     1492.41     1300.22     40.99 o
  -6  10   6       10.08       17.27     10.68 o
  -5  10   6     1298.87     1386.25     56.85 o
  -4  10   6      483.21      436.66     29.24 o
  -3  10   6       62.57       86.48      8.08 o
  -2  10   6     3801.34     3623.25     85.32 o
  -1  10   6     1342.71     1290.35     19.41 o
   0  10   6       38.76       27.86      9.69 o
   1  10   6      124.38       91.15     13.08 o
   2  10   6     3370.99     3451.79     54.23 o
   3  10   6     1390.31     1237.36     22.82 o
   4  10   6     1166.75     1145.73     25.23 o
   5  10   6     2826.31     3019.97     36.65 o
   6  10   6     2417.23     2580.38     46.55 o
   7  10   6     2061.23     2069.75     45.46 o
   8  10   6     2314.31     2084.49     45.82 o
   9  10   6      614.54      595.64     36.42 o
  10  10   6      206.33      202.72     32.22 o
  11  10   6       61.53       58.00     22.71 o
  12  10   6      162.99      232.36     34.25 o
  13  10   6      208.79      230.44     39.50 o
  14  10   6      127.14      109.81     37.74 o
  15  10   6      367.80      469.79     60.55 o
  16  10   6      248.13      351.67     82.42 o
  17  10   6       34.05       75.38     66.52 o
 -17  11   6       79.01       65.20     58.01 o
 -16  11   6       58.78       75.89     56.18 o
 -15  11   6       78.22      104.86     51.56 o
 -14  11   6      109.54      142.48     46.08 o
 -13  11   6      281.27      316.40     50.20 o
 -12  11   6       40.59       75.67     29.48 o
 -11  11   6      257.32      264.69     43.23 o
 -10  11   6      115.03       97.85     24.72 o
  -9  11   6      635.96      589.11     32.87 o
  -8  11   6     3072.09     3108.79     53.42 o
  -7  11   6     2527.08     2529.55     84.40 o
  -6  11   6     1283.33     1371.15     30.76 o
  -5  11   6     3738.85     3882.51    130.97 o
  -4  11   6      157.45      130.31     18.52 o
  -3  11   6      654.09      605.38     26.33 o
  -2  11   6       13.35       25.98     14.74 o
  -1  11   6     1022.93      887.93     21.40 o
   0  11   6      930.88      863.18     28.92 o
   1  11   6      211.32      212.43     14.37 o
   2  11   6      462.70      438.32     16.09 o
   3  11   6       96.95      112.41     13.66 o
   4  11   6      477.08      506.38     17.05 o
   5  11   6      112.46      132.69     15.77 o
   6  11   6      354.55      263.09     22.53 o
   7  11   6      166.16      140.23     21.53 o
   8  11   6      307.03      315.68     30.12 o
   9  11   6       17.95       36.31     21.13 o
  10  11   6        5.04       33.17     22.17 o
  11  11   6       51.13       59.71     27.48 o
  12  11   6       17.47       32.39     23.70 o
  13  11   6       19.53       35.56     25.41 o
  14  11   6        9.17       39.29     38.09 o
  15  11   6       96.82      120.54     50.74 o
  16  11   6       64.21      105.63     69.50 o
  17  11   6        6.06       61.55     91.60 o
 -17  12   6       24.07       16.66     51.77 o
 -16  12   6      153.03      209.15     71.09 o
 -15  12   6        5.46       38.97     40.35 o
 -14  12   6      101.79       98.11     45.35 o
 -13  12   6       45.20       46.45     35.24 o
 -12  12   6      467.77      457.44     46.11 o
 -11  12   6        0.58       28.09     26.88 o
 -10  12   6        0.00       37.67     25.00 o
  -9  12   6       36.15       44.08     20.43 o
  -8  12   6        0.92       39.77     19.55 o
  -7  12   6      728.83      675.67     31.20 o
  -6  12   6        1.15       27.14     15.75 o
  -5  12   6      151.26      115.99     20.24 o
  -4  12   6        0.04       30.74     14.73 o
  -3  12   6       20.30       23.98     15.09 o
  -2  12   6      157.65      138.21     21.66 o
  -1  12   6       23.34       32.57     13.36 o
   0  12   6        3.30       13.44      7.38 o
   1  12   6       18.95       39.57     10.94 o
   2  12   6       25.62       20.71      9.64 o
   3  12   6      127.40      136.31     13.55 o
   4  12   6       92.01       66.29     13.32 o
   5  12   6      138.55       71.30     18.72 o
   6  12   6       42.72       38.60     16.42 o
   7  12   6       60.51       92.98     24.41 o
   8  12   6       28.00       46.97     19.14 o
   9  12   6      112.19      104.78     25.01 o
  10  12   6        0.57       30.69     23.65 o
  11  12   6       24.69       43.72     22.82 o
  12  12   6        5.43       45.90     30.26 o
  13  12   6      195.38      172.64     43.94 o
  14  12   6       12.16       40.70     37.18 o
  15  12   6        0.60       78.97     47.53 o
  16  12   6       10.74       51.76     60.17 o
 -17  13   6      223.33      224.21     79.92 o
 -16  13   6       81.04       57.02     62.38 o
 -15  13   6       98.58       97.90     60.40 o
 -14  13   6      394.98      511.14     62.83 o
 -13  13   6      258.92      277.21     45.30 o
 -12  13   6      259.93      261.54     33.55 o
 -11  13   6      682.40      714.06     45.61 o
 -10  13   6      231.91      251.02     27.91 o
  -9  13   6      394.73      372.31     33.44 o
  -8  13   6      762.05      769.78     37.93 o
  -7  13   6        3.78       32.94     19.67 o
  -6  13   6      706.78      707.85     32.04 o
  -5  13   6       13.03       23.64     16.82 o
  -4  13   6      496.52      462.94     29.76 o
  -3  13   6      456.63      406.62     26.97 o
  -2  13   6      830.54      731.68     30.90 o
  -1  13   6     1840.21     1772.44     42.00 o
   0  13   6      246.79      228.13     18.16 o
   1  13   6      949.62     1009.43     25.97 o
   2  13   6     1482.56     1538.25     26.33 o
   3  13   6       33.98       52.25     12.73 o
   4  13   6      301.64      310.14     16.45 o
   5  13   6      244.22      198.21     19.87 o
   6  13   6        1.65       21.17     16.52 o
   7  13   6        5.97       29.38     18.53 o
   8  13   6      932.89      823.54     39.89 o
   9  13   6      138.23      127.54     33.75 o
  10  13   6      170.83      155.67     38.83 o
  11  13   6       43.19       42.38     31.75 o
  12  13   6       40.61       63.26     36.75 o
  13  13   6        7.96       19.81     30.47 o
  14  13   6       34.47       43.84     35.84 o
  15  13   6       58.35       51.87     47.09 o
  16  13   6       16.65       40.71     63.42 o
 -16  14   6       36.63       71.92     65.91 o
 -15  14   6        1.07       28.90     45.72 o
 -14  14   6       23.97       56.23     33.65 o
 -13  14   6       32.18       41.73     27.67 o
 -12  14   6        2.43       30.93     24.89 o
 -11  14   6        1.46       40.91     25.77 o
 -10  14   6      144.94      116.49     32.50 o
  -9  14   6       41.84       46.25     24.65 o
  -8  14   6        7.68       56.84     24.06 o
  -7  14   6       34.20       43.00     21.41 o
  -6  14   6        0.66       26.31     20.00 o
  -5  14   6        0.46       23.17     19.34 o
  -4  14   6       60.72       59.06     19.03 o
  -3  14   6      518.52      454.48     32.87 o
  -2  14   6       55.73       77.83     21.87 o
  -1  14   6      995.83      923.85     57.48 o
   0  14   6        7.54       31.02     14.20 o
   1  14   6      412.03      390.88     22.63 o
   2  14   6       78.62       59.04     15.90 o
   3  14   6       84.47       98.38     14.11 o
   4  14   6      247.31      292.37     17.77 o
   5  14   6      728.23      822.56     37.34 o
   6  14   6      187.46      185.98     32.72 o
   7  14   6      289.18      298.11     35.74 o
   8  14   6       77.36       77.01     30.44 o
   9  14   6       59.43       79.01     29.28 o
  10  14   6      267.11      306.31     48.26 o
  11  14   6      431.91      495.08     52.83 o
  12  14   6      111.91       95.25     41.08 o
  13  14   6      215.35      200.28     48.56 o
  14  14   6       31.51       70.68     47.95 o
  15  14   6      108.11       84.32     48.02 o
  16  14   6       62.91       51.51     73.27 o
 -16  15   6        5.60       46.94     57.54 o
 -15  15   6        0.03       44.32     55.64 o
 -14  15   6        3.42       79.81     44.95 o
 -13  15   6        6.57       46.26     32.42 o
 -12  15   6        6.60       41.32     27.39 o
 -11  15   6      274.92      225.10     37.28 o
 -10  15   6       27.08       49.88     27.11 o
  -9  15   6       45.44       42.82     22.79 o
  -8  15   6      276.94      250.51     35.20 o
  -7  15   6       16.72       16.64     21.54 o
  -6  15   6      373.65      375.73     34.36 o
  -5  15   6       16.55       39.84     23.15 o
  -4  15   6        8.01       30.29     20.90 o
  -3  15   6       27.91       64.22     21.18 o
  -2  15   6      280.13      274.34     29.31 o
  -1  15   6      528.22      503.41     34.64 o
   0  15   6       12.34       30.13     14.93 o
   1  15   6      563.07      593.61     33.46 o
   2  15   6       71.60      103.07     23.51 o
   3  15   6       79.93       89.20     19.73 o
   4  15   6        1.60       18.29     16.49 o
   5  15   6      332.13      312.75     39.89 o
   6  15   6      500.07      421.59     36.61 o
   7  15   6        2.45       25.85     22.38 o
   8  15   6       18.18       31.54     27.04 o
   9  15   6        9.40       36.22     27.61 o
  10  15   6       41.29       67.36     33.02 o
  11  15   6       21.83       46.13     33.01 o
  12  15   6        0.06       37.85     36.50 o
  13  15   6      208.24      182.84     47.02 o
  14  15   6       62.01       75.66     44.14 o
  15  15   6        0.02       40.29     43.69 o
  16  15   6       34.10       69.59     70.64 o
 -15  16   6        7.85       39.25     48.13 o
 -14  16   6        6.49       41.96     38.42 o
 -13  16   6       20.60       47.52     36.80 o
 -12  16   6        0.06       32.21     33.07 o
 -11  16   6       72.25       52.72     30.40 o
 -10  16   6      159.26      136.40     34.85 o
  -9  16   6      157.87      123.83     30.12 o
  -8  16   6       55.46       74.45     26.14 o
  -7  16   6       16.95       48.99     23.20 o
  -6  16   6      397.08      375.23     38.35 o
  -5  16   6      218.64      134.30     28.38 o
  -4  16   6        0.84       14.60     17.46 o
  -3  16   6      977.01      930.20     39.46 o
  -2  16   6       96.45       78.91     22.54 o
  -1  16   6      576.21      518.73     36.45 o
   0  16   6      682.80      621.78     33.22 o
   1  16   6     1706.57     1730.62     45.29 o
   2  16   6      771.04      731.64     38.49 o
   3  16   6       40.27       70.60     20.79 o
   4  16   6       24.68       58.84     28.70 o
   5  16   6      788.13      762.04     52.41 o
   6  16   6      107.96      105.05     37.81 o
   7  16   6      575.14      543.14     46.69 o
   8  16   6      706.81      619.45     72.93 o
   9  16   6      267.57      269.41     58.69 o
  10  16   6      495.35      574.18     61.57 o
  11  16   6      198.09      256.93     53.87 o
  12  16   6        0.94       37.64     40.00 o
  13  16   6      306.25      387.38     60.68 o
  14  16   6       83.71       85.40     52.36 o
  15  16   6       36.89       91.86     71.24 o
 -15  17   6       13.75       62.32    106.09 o
 -14  17   6      164.21      202.76     74.26 o
 -13  17   6      364.01      429.70     54.54 o
 -12  17   6       90.66      105.73     35.52 o
 -11  17   6      226.28      247.79     43.27 o
 -10  17   6      486.60      533.94     51.37 o
  -9  17   6      203.59      221.97     40.59 o
  -8  17   6      755.29      817.84     52.23 o
  -7  17   6      898.12     1005.68     48.52 o
  -6  17   6      876.65      791.16     45.85 o
  -5  17   6      940.10     1094.81     46.07 o
  -4  17   6      209.77      201.54     26.78 o
  -3  17   6      364.04      362.57     34.35 o
  -2  17   6      421.18      446.91     35.47 o
  -1  17   6      182.80      239.61     31.34 o
   0  17   6       63.60       45.11     20.11 o
   1  17   6      756.42      731.11     38.44 o
   2  17   6      248.26      284.95     29.09 o
   3  17   6      279.33      235.14     31.23 o
   4  17   6        0.99       49.22     30.68 o
   5  17   6        4.48       53.86     31.61 o
   6  17   6        1.33       19.70     28.61 o
   7  17   6       12.96       46.46     38.84 o
   8  17   6      126.94      110.86     39.34 o
   9  17   6      147.68       75.70     45.85 o
  10  17   6        3.49       29.46     39.67 o
  11  17   6        3.83       32.86     39.40 o
  12  17   6        3.18       37.86     48.20 o
  13  17   6        3.10       36.00     54.64 o
  14  17   6        0.39        4.38     72.13 o
 -14  18   6        1.59       45.81     60.64 o
 -13  18   6       50.53       71.35     39.75 o
 -12  18   6        0.02       33.80     34.09 o
 -11  18   6       37.96       58.53     33.73 o
 -10  18   6       36.70       50.92     33.14 o
  -9  18   6        0.31       31.43     26.80 o
  -8  18   6       83.44       64.43     34.30 o
  -7  18   6      116.36      149.31     35.30 o
  -6  18   6        5.15       45.73     25.54 o
  -5  18   6      135.46      125.80     33.52 o
  -4  18   6      181.97      151.72     35.67 o
  -3  18   6      635.57      624.78     45.39 o
  -2  18   6      373.70      293.40     35.37 o
  -1  18   6       33.81       45.79     25.57 o
   0  18   6      266.37      233.46     31.87 o
   1  18   6      281.80      275.08     33.66 o
   2  18   6        6.56       31.63     20.18 o
   3  18   6        2.87       35.62     20.51 o
   4  18   6      147.39      124.50     36.21 o
   5  18   6       94.54      136.51     42.86 o
   6  18   6      144.26      164.65     41.39 o
   7  18   6      182.91      177.58     46.61 o
   8  18   6      175.03      164.57     47.89 o
   9  18   6       64.96       59.36     40.40 o
  10  18   6       43.67       48.03     39.78 o
  11  18   6       15.95       44.32     48.77 o
  12  18   6      163.23      155.10     70.36 o
  13  18   6       34.07       85.57     61.10 o
 -13  19   6       82.21       92.45     56.68 o
 -12  19   6       65.14       60.80     37.97 o
 -11  19   6      159.58      167.97     44.07 o
 -10  19   6       15.06       35.37     33.95 o
  -9  19   6       38.54       64.88     32.37 o
  -8  19   6     1097.40     1202.77     64.17 o
  -7  19   6      962.61     1056.62     51.71 o
  -6  19   6      287.75      345.16     43.71 o
  -5  19   6      648.63      611.53     50.33 o
  -4  19   6      739.17      653.04     41.30 o
  -3  19   6      340.96      340.31     32.96 o
  -2  19   6      191.06      189.97     34.38 o
  -1  19   6      477.49      426.84     39.11 o
   0  19   6      103.27       93.81     25.46 o
   1  19   6       37.69       65.11     27.52 o
   2  19   6       54.92       76.80     29.99 o
   3  19   6      132.65      115.56     33.91 o
   4  19   6      184.64      152.22     45.56 o
   5  19   6       30.98       90.70     42.05 o
   6  19   6        6.68       46.83     33.73 o
   7  19   6       99.68       97.62     37.07 o
   8  19   6       12.08       64.45     43.91 o
   9  19   6       26.96       51.59     39.15 o
  10  19   6        0.63       39.19     41.27 o
  11  19   6        3.55       28.23     39.15 o
  12  19   6        0.09       37.82     51.63 o
  13  19   6       45.92       17.85     72.37 o
 -13  20   6       54.80      129.62    100.57 o
 -12  20   6       29.38       55.27     41.65 o
 -11  20   6       39.69       63.21     35.60 o
 -10  20   6       27.36       77.77     37.53 o
  -9  20   6       38.98       58.86     34.32 o
  -8  20   6        1.97       38.93     31.86 o
  -7  20   6       24.05       75.41     38.06 o
  -6  20   6       30.29       58.05     32.73 o
  -5  20   6       76.96       84.28     32.36 o
  -4  20   6        2.96       47.24     27.98 o
  -3  20   6       10.97       33.04     25.05 o
  -2  20   6      341.63      409.18     43.97 o
  -1  20   6      230.38      228.12     34.97 o
   0  20   6      285.89      312.36     39.71 o
   1  20   6      235.31      239.13     33.36 o
   2  20   6      313.89      348.51     45.22 o
   3  20   6      217.14      209.19     49.87 o
   4  20   6      804.92      841.47     70.30 o
   5  20   6      860.65      853.19     68.58 o
   6  20   6      585.39      596.65     59.98 o
   7  20   6      456.53      464.16     63.03 o
   8  20   6      229.71      269.78     57.63 o
   9  20   6       91.58      118.66     44.54 o
  10  20   6       17.14       57.58     44.60 o
  11  20   6       86.28       75.78     45.11 o
  12  20   6       48.41       71.94    102.36 o
 -13  21   6        2.05       70.60    109.32 o
 -12  21   6        1.80       54.87     54.66 o
 -11  21   6       38.12       57.87     38.95 o
 -10  21   6      291.46      272.04     52.18 o
  -9  21   6      317.12      416.18     60.21 o
  -8  21   6       62.02       88.42     39.33 o
  -7  21   6      314.01      333.86     47.54 o
  -6  21   6       38.22       58.44     30.67 o
  -5  21   6      238.20      228.90     40.78 o
  -4  21   6      349.99      380.36     46.64 o
  -3  21   6      313.66      313.18     45.59 o
  -2  21   6       69.71       68.32     30.42 o
  -1  21   6       28.69       25.07     27.53 o
   0  21   6       60.28       79.47     32.07 o
   1  21   6      138.33      129.58     35.83 o
   2  21   6      323.24      394.90     61.83 o
   3  21   6       83.96      102.36     37.91 o
   4  21   6       98.81      115.73     43.48 o
   5  21   6       65.75       66.32     42.29 o
   6  21   6        5.56       52.90     39.94 o
   7  21   6      139.28      171.66     60.04 o
   8  21   6      184.95      177.45     63.98 o
   9  21   6       44.13       55.73     50.19 o
  10  21   6        7.70       48.77     50.51 o
  11  21   6        8.18       57.26     82.44 o
 -12  22   6       35.63       55.39     98.28 o
 -11  22   6       31.16       56.02     57.94 o
 -10  22   6        6.01       50.58     38.52 o
  -9  22   6       10.81       55.00     37.58 o
  -8  22   6      126.95      124.66     38.65 o
  -7  22   6       40.31       84.55     38.91 o
  -6  22   6       20.75       37.64     31.84 o
  -5  22   6       12.72       45.33     29.91 o
  -4  22   6        0.24       48.72     32.66 o
  -3  22   6        0.72       46.47     32.18 o
  -2  22   6        0.63       46.37     31.25 o
  -1  22   6        2.59       26.78     28.57 o
   0  22   6       25.81       36.70     30.89 o
   1  22   6        0.82       35.15     29.70 o
   2  22   6       23.76       67.19     44.74 o
   3  22   6        6.91       51.40     41.62 o
   4  22   6        9.65       40.82     37.01 o
   5  22   6       23.57       76.00     42.00 o
   6  22   6      110.02      136.18     48.04 o
   7  22   6       11.52       49.71     42.32 o
   8  22   6       26.85       54.43     44.48 o
   9  22   6       18.30       49.61     44.82 o
 -11  23   6       15.74       36.38     81.79 o
 -10  23   6      111.11       91.30     59.04 o
  -9  23   6       89.21       75.65     54.80 o
  -8  23   6       32.37       71.12     49.92 o
  -7  23   6       59.03       74.24     39.20 o
  -6  23   6       19.85       59.40     37.75 o
  -5  23   6       57.36       68.16     35.25 o
  -4  23   6      217.34      209.40     43.75 o
  -3  23   6       37.67       81.78     41.76 o
  -2  23   6      112.26      147.16     41.55 o
  -1  23   6       87.04       89.50     42.10 o
   0  23   6      219.17      224.03     44.90 o
   1  23   6      312.58      317.31     58.09 o
   2  23   6       64.10       76.73     42.31 o
   3  23   6       56.64       51.54     36.00 o
   4  23   6      122.18      125.70     53.70 o
   5  23   6       35.52       63.49     42.35 o
   6  23   6       18.75       47.96     45.30 o
   7  23   6      166.09      140.08     59.05 o
   8  23   6       26.15       36.89     47.45 o
 -10  24   6       43.53      130.53    117.85 o
  -9  24   6        1.78       50.01     63.15 o
  -8  24   6        3.23       43.39     46.94 o
  -7  24   6        1.51       44.22     43.26 o
  -6  24   6        0.77       34.96     46.74 o
  -5  24   6       23.48       50.01     41.49 o
  -4  24   6       62.19       74.36     43.38 o
  -3  24   6       62.36       89.87     41.89 o
  -2  24   6       22.30       59.18     43.43 o
  -1  24   6       18.32       39.84     34.85 o
   0  24   6        3.78       67.10     47.30 o
   1  24   6       10.00       55.86     41.31 o
   2  24   6       13.67       69.54     44.68 o
   3  24   6      237.48      251.16     59.22 o
   4  24   6      191.55      309.41     60.19 o
   5  24   6       45.69       88.70     49.12 o
   6  24   6        8.01       73.84     47.21 o
   7  24   6       71.55      122.98     97.80 o
  -8  25   6        1.70       38.81     89.29 o
  -7  25   6       25.96       57.69     50.28 o
  -6  25   6       26.13       51.13     41.81 o
  -5  25   6        8.27       53.62     47.13 o
  -4  25   6       12.47       67.75     58.11 o
  -3  25   6        1.72       75.53     53.45 o
  -2  25   6        2.63       41.06     39.58 o
  -1  25   6        0.42       48.54     44.32 o
   0  25   6       12.97       48.28     41.16 o
   1  25   6       35.51       84.58     52.01 o
   2  25   6       11.78       48.94     49.15 o
   3  25   6        1.27       46.88     45.61 o
   4  25   6        1.57       55.78     44.47 o
   5  25   6        4.96       41.46     89.85 o
  -5  26   6       25.69       47.88     64.53 o
  -4  26   6       15.89       51.57     46.11 o
  -3  26   6        7.79       47.97     47.45 o
  -2  26   6        0.27       87.04     48.04 o
  -1  26   6        1.10       51.60     50.94 o
   0  26   6        3.01       48.34     51.11 o
   1  26   6       44.56       62.31     47.84 o
   2  26   6       68.11       78.29    101.06 o
  -3  27   6       29.03       26.46     88.00 o
 -20   1   7        1.09       55.61     62.03 o
 -19   1   7      153.90      293.03     82.90 o
 -18   1   7      165.68      227.10     61.42 o
 -17   1   7      144.63      142.66     55.86 o
 -16   1   7      530.22      590.96     65.32 o
 -15   1   7      871.48     1026.16     75.46 o
 -14   1   7      202.73      261.28     85.51 o
 -13   1   7      478.17      500.17     38.11 o
 -12   1   7        5.40       32.50     18.78 o
 -11   1   7       23.57       17.13     16.39 o
 -10   1   7      829.12      820.42     30.36 o
  -9   1   7     1587.08     1446.20     50.40 o
  -8   1   7      312.06      334.00     22.34 o
  -7   1   7     2433.94     2395.99     40.62 o
  -6   1   7     6388.36     6299.67     72.72 o
  -5   1   7       75.22       75.93     10.35 o
  -4   1   7      560.80      726.94     12.68 o
  -3   1   7     3074.57     3207.44     52.33 o
  -2   1   7       53.68       56.64      6.21 o
  -1   1   7      730.16      839.87     16.10 o
   0   1   7     1019.31      979.93     16.28 o
   1   1   7     4648.82     4882.35     38.80 o
   2   1   7     1057.85      822.19     22.48 o
   3   1   7       75.30       66.12      7.86 o
   4   1   7        2.16       13.93      5.70 o
   5   1   7     1038.84     1048.11     27.89 o
   6   1   7      993.35     1051.21     22.14 o
   7   1   7     3052.47     2987.16     44.52 o
   8   1   7        2.04       27.33     11.10 o
   9   1   7      126.54      112.85     29.86 o
  10   1   7      307.30      346.30    111.44 o
  11   1   7        6.81       42.42     30.77 o
  12   1   7       37.90       67.92     42.69 o
  13   1   7        2.93       39.89     37.79 o
  14   1   7       12.48       14.48     33.49 o
  15   1   7       40.75       45.06     45.38 o
  16   1   7       55.44       81.10     52.50 o
  17   1   7        0.64       39.45     47.17 o
  18   1   7        1.18       43.98     55.76 o
 -20   2   7       26.85       71.95    104.00 o
 -19   2   7      204.10      261.18     85.05 o
 -18   2   7       12.02       40.55     51.42 o
 -17   2   7        0.03       49.76     47.38 o
 -16   2   7        8.76       34.89     39.44 o
 -15   2   7       27.16       23.31     30.46 o
 -14   2   7      201.91      127.35     30.12 o
 -13   2   7       15.07       44.46     27.29 o
 -12   2   7      430.22      433.20     26.69 o
 -11   2   7      517.30      443.49     27.53 o
 -10   2   7        4.02       16.64     12.32 o
  -9   2   7     1572.81     1516.47     29.30 o
  -8   2   7      507.63      502.33     20.71 o
  -7   2   7       52.83       62.45     13.45 o
  -6   2   7     3080.44     3156.81     60.95 o
  -5   2   7       15.68       25.40      9.32 o
  -4   2   7       11.83       23.13      5.82 o
  -3   2   7      407.38      435.90     12.84 o
  -2   2   7      336.79      349.88      9.51 o
  -1   2   7      480.10      726.04     16.58 o
   0   2   7      887.34     1149.90     29.51 o
   1   2   7      944.43     1258.87     23.49 o
   2   2   7      491.90      440.96     17.12 o
   3   2   7     2450.33     2323.03     54.44 o
   4   2   7      239.06      258.00     14.51 o
   5   2   7     2495.13     2467.81     20.44 o
   6   2   7     4644.66     4409.64     59.94 o
   7   2   7     1404.64     1150.93     22.00 o
   8   2   7     3777.06     3829.65     49.16 o
   9   2   7     1878.86     1767.04     46.95 o
  10   2   7      329.48      420.49     57.74 o
  11   2   7       65.38       69.34     32.80 o
  12   2   7      915.02      897.87     58.77 o
  13   2   7      978.92     1004.20    126.79 o
  14   2   7      615.62      689.41     76.70 o
  15   2   7      602.70      616.95     74.32 o
  16   2   7      202.30      236.81     74.78 o
  17   2   7       24.68       48.47     56.08 o
  18   2   7       27.05       79.91     60.70 o
 -20   3   7       46.96       60.01     77.28 o
 -19   3   7        0.86       35.96     49.09 o
 -18   3   7       77.51       88.58     57.89 o
 -17   3   7       65.91       69.98     51.27 o
 -16   3   7       25.27       54.89     47.47 o
 -15   3   7       47.77       59.12     38.30 o
 -14   3   7      114.58       99.70     32.32 o
 -13   3   7      102.23      105.33     32.26 o
 -12   3   7      996.38      882.70     47.56 o
 -11   3   7      538.51      577.69     27.82 o
 -10   3   7      327.59      346.96     21.33 o
  -9   3   7      153.20      165.46     18.71 o
  -8   3   7      218.21      313.02     17.96 o
  -7   3   7      187.15      205.51     16.25 o
  -6   3   7      678.84      737.28     28.08 o
  -5   3   7     1384.27     1358.64     22.18 o
  -4   3   7      227.14      252.29     10.70 o
  -3   3   7      248.09      230.56      9.88 o
  -2   3   7      179.90      230.89     11.02 o
  -1   3   7     3103.63     3687.92     32.07 o
   0   3   7     2983.04     2938.47     44.08 o
   1   3   7     5510.38     5622.57     79.78 o
   2   3   7       20.56       10.06      8.68 o
   3   3   7      849.79      874.21     32.62 o
   4   3   7      613.80      679.11     20.86 o
   5   3   7      186.06      205.30     13.97 o
   6   3   7       10.59       22.57     11.23 o
   7   3   7      993.87     1017.11     31.94 o
   8   3   7      351.80      302.22     23.92 o
   9   3   7      432.24      367.20     30.28 o
  10   3   7     2328.39     2448.95     50.07 o
  11   3   7       10.27       24.80     18.84 o
  12   3   7      166.82      134.51     42.32 o
  13   3   7        2.38       69.30     44.11 o
  14   3   7       81.48      142.81     59.32 o
  15   3   7       91.65      136.62     55.90 o
  16   3   7       14.44       87.19     60.20 o
  17   3   7        1.89       29.01     45.29 o
  18   3   7      141.06      175.31     71.56 o
 -20   4   7        2.98       53.02     87.75 o
 -19   4   7       28.28       59.55     52.66 o
 -18   4   7       11.92       40.56     55.04 o
 -17   4   7        3.41       33.60     43.03 o
 -16   4   7       23.70       28.91     43.19 o
 -15   4   7        5.87       21.83     29.01 o
 -14   4   7      329.12      269.57     54.69 o
 -13   4   7      534.96      560.56     40.52 o
 -12   4   7       15.42       37.28     23.50 o
 -11   4   7       21.29       36.10     19.41 o
 -10   4   7      186.60      167.20     17.55 o
  -9   4   7      591.51      554.81     23.49 o
  -8   4   7      153.69      143.21     15.11 o
  -7   4   7      677.51      611.44     21.17 o
  -6   4   7       19.79       30.05     10.31 o
  -5   4   7      928.99     1060.14     27.62 o
  -4   4   7     1135.58     1425.70     23.85 o
  -3   4   7       67.09       66.28     10.05 o
  -2   4   7    22157.43    26371.66    364.75 o
  -1   4   7    12667.99    14050.70    172.07 o
   0   4   7     4404.35     4628.70     32.61 o
   1   4   7      646.22      520.04     14.59 o
   2   4   7     2243.80     2129.23     43.66 o
   3   4   7     9745.28    10919.27    204.54 o
   4   4   7     1234.59     1357.23     24.76 o
   5   4   7     1662.13     1697.40     42.60 o
   6   4   7     2953.09     2917.48     63.96 o
   7   4   7     1289.11     1324.49     39.99 o
   8   4   7     1054.73     1017.19     32.62 o
   9   4   7     3114.39     3438.45    158.69 o
  10   4   7     2189.76     2441.47     52.92 o
  11   4   7      261.61      240.13     28.55 o
  12   4   7      327.22      254.86     53.87 o
  13   4   7      153.53      203.45     55.15 o
  14   4   7      615.22      635.71     74.15 o
  15   4   7      313.41      305.33     53.00 o
  16   4   7       14.75       35.84     39.38 o
  17   4   7       25.90       63.17     50.92 o
  18   4   7       15.38       73.77     69.57 o
 -19   5   7        2.43       27.83     54.38 o
 -18   5   7      104.39       60.65     54.93 o
 -17   5   7      104.07       85.42     55.64 o
 -16   5   7      700.07      741.69    124.95 o
 -15   5   7      761.40      716.45     54.01 o
 -14   5   7      937.82     1105.76     78.08 o
 -13   5   7      199.40      188.58     25.70 o
 -12   5   7     1125.20     1091.90     46.40 o
 -11   5   7       10.65       24.72     16.02 o
 -10   5   7     2500.79     2566.47     59.84 o
  -9   5   7     2639.04     2600.72     46.71 o
  -8   5   7     1583.23     1603.46     30.67 o
  -7   5   7     4732.48     5272.25    113.20 o
  -6   5   7     6186.90     6834.30    100.46 o
  -5   5   7     1019.72      881.40     19.39 o
  -4   5   7      651.26      606.57     16.72 o
  -3   5   7     2930.33     2876.05     46.62 o
  -2   5   7    10210.58    11004.39    226.38 o
  -1   5   7     8735.88     9277.50    103.72 o
   0   5   7    13893.70    15183.50     85.01 o
   1   5   7     6974.62     7586.31     59.41 o
   2   5   7      221.93      147.15      9.32 o
   3   5   7        3.29       18.82      9.04 o
   4   5   7      728.53      668.02     21.24 o
   5   5   7     1066.74     1143.01     24.76 o
   6   5   7      659.14      679.64     26.62 o
   7   5   7     1892.50     1901.84     33.70 o
   8   5   7       44.08       48.68     14.81 o
   9   5   7      387.73      384.07     31.45 o
  10   5   7        0.41       42.50     22.47 o
  11   5   7       21.82       26.68     17.48 o
  12   5   7     1008.17     1013.36     42.71 o
  13   5   7      178.40      168.24     40.77 o
  14   5   7      105.69      131.80     60.66 o
  15   5   7       46.42       76.88     55.42 o
  16   5   7       67.38       88.53     58.04 o
  17   5   7       93.64      107.90     70.81 o
  18   5   7      126.14      110.11    107.95 o
 -19   6   7       12.04       70.08     75.28 o
 -18   6   7       56.45       94.57     64.09 o
 -17   6   7      141.21      113.69     58.28 o
 -16   6   7      173.54      163.31     42.16 o
 -15   6   7       11.15       44.83     33.88 o
 -14   6   7        1.79       47.35     31.56 o
 -13   6   7      909.50      815.57     37.96 o
 -12   6   7       15.02       31.00     18.08 o
 -11   6   7       35.07       28.66     16.32 o
 -10   6   7     3107.95     3014.02     51.21 o
  -9   6   7     2521.14     2483.15     60.05 o
  -8   6   7       51.44       40.07     14.10 o
  -7   6   7     2011.16     2085.99     35.31 o
  -6   6   7     1976.64     2117.80     54.58 o
  -5   6   7     1964.04     2114.94     39.67 o
  -4   6   7     2185.21     2193.54     46.56 o
  -3   6   7    16784.27    20479.67    254.38 o
  -2   6   7     5187.43     5380.49    163.92 o
  -1   6   7     7591.46     7916.75    157.14 o
   0   6   7    13588.28    14256.60    146.71 o
   1   6   7    11243.50    11557.11    122.67 o
   2   6   7     9427.12    10100.30    135.42 o
   3   6   7     1007.26     1184.21     40.42 o
   4   6   7      138.97      128.51     14.29 o
   5   6   7      443.65      297.72     18.49 o
   6   6   7      676.40      695.20     24.48 o
   7   6   7     4751.90     5009.08     57.40 o
   8   6   7     1299.50     1303.05     41.19 o
   9   6   7      440.61      385.12     30.51 o
  10   6   7       77.82       85.13     22.98 o
  11   6   7      373.24      338.13     32.60 o
  12   6   7      264.60      292.61     37.30 o
  13   6   7      100.37       71.94     30.79 o
  14   6   7       69.49      106.01     42.71 o
  15   6   7        7.76       46.23     47.53 o
  16   6   7       46.05       51.65     52.56 o
  17   6   7        6.83       52.90     53.72 o
  18   6   7       64.59       95.19     94.61 o
 -19   7   7        0.13       47.24     94.88 o
 -18   7   7      163.66      233.95     72.17 o
 -17   7   7       10.62       48.30     45.96 o
 -16   7   7        8.26       55.84     38.35 o
 -15   7   7       41.20       82.12     40.91 o
 -14   7   7       22.43       53.32     30.73 o
 -13   7   7        6.02       31.55     23.58 o
 -12   7   7        4.94       34.00     23.95 o
 -11   7   7      293.90      258.68     29.09 o
 -10   7   7      386.73      296.23     27.90 o
  -9   7   7      376.48      363.57     36.51 o
  -8   7   7     1093.25     1060.46     35.37 o
  -7   7   7     1492.87     1646.66     65.76 o
  -6   7   7     1174.07     1116.84     33.85 o
  -5   7   7      664.92      850.71     28.16 o
  -4   7   7        7.34       28.67     11.62 o
  -3   7   7        4.47       22.34     10.41 o
  -2   7   7      275.46      226.08     13.32 o
  -1   7   7     4271.19     4246.69     77.19 o
   0   7   7     5280.52     5874.82    125.04 o
   1   7   7      153.64      193.15     13.19 o
   2   7   7        0.82       18.39      8.55 o
   3   7   7     2994.44     2666.50     38.56 o
   4   7   7      247.09      248.23      9.70 o
   5   7   7      743.77      812.87     22.85 o
   6   7   7     1508.54     1628.34     40.61 o
   7   7   7        2.82       50.98     14.99 o
   8   7   7      218.60      161.98     23.32 o
   9   7   7      505.79      459.27     32.70 o
  10   7   7      152.09       83.45     25.11 o
  11   7   7        0.56       35.10     24.29 o
  12   7   7       12.02       54.81     25.89 o
  13   7   7        1.62       31.24     29.82 o
  14   7   7        3.65       54.20     38.87 o
  15   7   7        7.08       42.67     45.68 o
  16   7   7       61.99       88.12     57.25 o
  17   7   7       49.24       59.79     51.43 o
  18   7   7       28.09       84.01    103.50 o
 -18   8   7      140.00      217.56    113.29 o
 -17   8   7       63.19       76.18     48.56 o
 -16   8   7       33.99       63.85     52.75 o
 -15   8   7      144.88      131.11     47.10 o
 -14   8   7       55.86       41.93     34.22 o
 -13   8   7      227.46      194.27     35.45 o
 -12   8   7      107.88       74.17     30.43 o
 -11   8   7      189.66      185.31     32.87 o
 -10   8   7      606.58      570.49     37.93 o
  -9   8   7     1736.98     1557.07     81.41 o
  -8   8   7     1674.14     1675.57     46.19 o
  -7   8   7       86.79      105.40     17.58 o
  -6   8   7     2825.15     2959.37     59.20 o
  -5   8   7     3446.99     3639.55     78.42 o
  -4   8   7       72.45       45.67     10.98 o
  -3   8   7       14.33       47.15     13.97 o
  -2   8   7     3769.16     3900.00     71.37 o
  -1   8   7     1136.85     1179.60     21.30 o
   0   8   7     1014.74      935.10     20.01 o
   1   8   7     1351.53     1309.86     22.70 o
   2   8   7     3250.28     3095.50     47.22 o
   3   8   7     1103.41      919.40     18.97 o
   4   8   7     1705.38     1709.51     27.70 o
   5   8   7     3899.77     4381.56     29.05 o
   6   8   7     6708.83     7029.41    142.16 o
   7   8   7     3076.66     3190.60     62.13 o
   8   8   7     1384.60     1391.33     40.84 o
   9   8   7      697.17      714.56     37.08 o
  10   8   7       40.57       59.01     21.14 o
  11   8   7      300.63      304.80     33.20 o
  12   8   7      992.58      939.16     46.19 o
  13   8   7      209.00      193.81     33.54 o
  14   8   7      223.63      248.63     53.20 o
  15   8   7      329.75      293.12     49.51 o
  16   8   7      116.97      126.41     66.15 o
  17   8   7        1.08       59.23     55.52 o
  18   8   7      108.73      164.08    123.42 o
 -18   9   7       50.37       76.15     98.78 o
 -17   9   7      364.42      356.29     75.03 o
 -16   9   7      327.40      481.88     70.65 o
 -15   9   7      564.50      639.74     76.93 o
 -14   9   7      845.70      924.42     82.90 o
 -13   9   7      302.76      256.25     42.66 o
 -12   9   7       85.95      114.76     37.77 o
 -11   9   7      837.25      849.26     51.59 o
 -10   9   7      381.43      359.93     34.59 o
  -9   9   7      789.38      728.36     36.12 o
  -8   9   7     2631.35     2704.17     76.89 o
  -7   9   7     3294.70     3426.98     72.16 o
  -6   9   7     1526.65     1579.08     30.75 o
  -5   9   7     3666.15     3635.64    104.26 o
  -4   9   7      648.34      580.98     23.60 o
  -3   9   7     2195.40     2158.38     25.63 o
  -2   9   7       46.85       86.79     12.03 o
  -1   9   7       23.54       56.18     11.51 o
   0   9   7     2820.58     2748.51     41.37 o
   1   9   7      150.54      173.77     11.86 o
   2   9   7       85.61       75.85     12.76 o
   3   9   7       61.74       79.09     12.83 o
   4   9   7        0.53       33.46      9.78 o
   5   9   7      102.86       96.80     12.39 o
   6   9   7      642.48      662.20     23.50 o
   7   9   7      212.71      158.36     27.33 o
   8   9   7      520.01      494.17     33.65 o
   9   9   7      872.31      950.76     52.25 o
  10   9   7        0.40       23.82     17.79 o
  11   9   7       25.05       33.18     21.36 o
  12   9   7        1.81       42.06     27.09 o
  13   9   7       76.18       78.24     31.22 o
  14   9   7        2.43       19.62     28.70 o
  15   9   7      272.39      367.43     53.77 o
  16   9   7        1.46       81.72     50.64 o
  17   9   7        0.64       48.85     64.70 o
 -18  10   7        1.19       62.58     85.87 o
 -17  10   7        0.66       46.33     50.52 o
 -16  10   7        0.11       28.70     46.24 o
 -15  10   7        8.46       57.13     54.14 o
 -14  10   7       27.91       55.55     44.23 o
 -13  10   7        0.43       15.82     25.26 o
 -12  10   7      202.42      243.08     39.96 o
 -11  10   7       36.75       61.11     28.82 o
 -10  10   7      130.81      120.56     31.57 o
  -9  10   7      171.20      142.46     24.24 o
  -8  10   7       11.97       36.87     17.30 o
  -7  10   7      234.64      245.03     21.71 o
  -6  10   7      272.29      224.00     17.90 o
  -5  10   7      104.84      139.10     19.19 o
  -4  10   7        1.13       18.26     11.82 o
  -3  10   7        0.03       15.79      7.88 o
  -2  10   7       97.13      117.70     12.05 o
  -1  10   7      142.06      127.35     13.71 o
   0  10   7        0.37       28.12     10.12 o
   1  10   7       15.01       26.41      9.83 o
   2  10   7      310.56      401.96     24.03 o
   3  10   7      894.95      876.08     43.67 o
   4  10   7       53.34       65.87     10.78 o
   5  10   7       37.70       86.43     14.17 o
   6  10   7       97.51       77.85     20.59 o
   7  10   7        5.74       34.81     17.28 o
   8  10   7       71.03       71.30     21.06 o
   9  10   7       11.05       36.05     21.49 o
  10  10   7       25.61       20.42     18.42 o
  11  10   7       17.56       29.85     22.05 o
  12  10   7      116.37      102.43     32.52 o
  13  10   7      254.62      237.15     46.45 o
  14  10   7       15.39       36.42     34.86 o
  15  10   7        5.36       53.93     43.88 o
  16  10   7       82.49       86.32     44.94 o
  17  10   7       57.85      115.29    113.81 o
 -18  11   7       45.20       65.03    108.58 o
 -17  11   7      213.48      239.08     70.96 o
 -16  11   7       38.30       49.49     55.86 o
 -15  11   7      138.85      121.03     54.11 o
 -14  11   7      293.92      319.23     66.67 o
 -13  11   7       96.41       95.15     38.48 o
 -12  11   7       15.54       59.00     30.94 o
 -11  11   7      460.81      500.09     43.01 o
 -10  11   7       21.79       48.87     21.20 o
  -9  11   7       41.32       37.35     16.68 o
  -8  11   7      206.23      218.37     27.60 o
  -7  11   7      603.55      586.48     30.19 o
  -6  11   7      815.75      805.61     32.28 o
  -5  11   7      336.46      314.73     22.85 o
  -4  11   7      162.28      152.26     12.15 o
  -3  11   7      145.77      122.04      9.64 o
  -2  11   7     1094.08     1103.24     17.59 o
  -1  11   7     1040.19      863.26     19.31 o
   0  11   7      933.81      979.24     22.00 o
   1  11   7      553.03      480.09     17.86 o
   2  11   7      670.55      669.14     19.66 o
   3  11   7      241.42      286.84     17.80 o
   4  11   7       12.10       22.17     11.00 o
   5  11   7      173.66      205.13     16.85 o
   6  11   7        0.75       30.44     18.78 o
   7  11   7      145.63      152.37     24.06 o
   8  11   7        9.87       31.50     21.76 o
   9  11   7        0.15       44.96     26.11 o
  10  11   7      385.19      315.99     35.36 o
  11  11   7       95.63       79.00     27.44 o
  12  11   7       66.73       85.00     30.25 o
  13  11   7       62.09       92.56     35.68 o
  14  11   7        0.43       44.09     28.74 o
  15  11   7      146.32      236.12     80.99 o
  16  11   7      104.16      134.88     60.33 o
 -18  12   7        0.26       35.94     83.18 o
 -17  12   7       21.40       61.16     69.46 o
 -16  12   7        4.47       20.32     49.54 o
 -15  12   7       58.63       46.48     46.57 o
 -14  12   7        0.13       40.45     47.48 o
 -13  12   7       49.48       43.01     30.88 o
 -12  12   7       47.82       84.04     39.96 o
 -11  12   7      479.72      440.50     38.97 o
 -10  12   7      384.50      414.30     33.39 o
  -9  12   7        0.85       21.14     16.02 o
  -8  12   7     1232.20     1139.41     38.99 o
  -7  12   7      566.72      567.76     43.42 o
  -6  12   7      395.58      394.84     24.97 o
  -5  12   7     1063.46      956.19     35.77 o
  -4  12   7     2334.71     2201.00     43.15 o
  -3  12   7      141.39      127.84     20.45 o
  -2  12   7      415.79      400.50     24.65 o
  -1  12   7     1886.75     1898.90     40.56 o
   0  12   7       66.21       45.99     10.25 o
   1  12   7     1770.14     1683.62     25.89 o
   2  12   7      458.68      390.63     18.26 o
   3  12   7      218.33      194.62     15.16 o
   4  12   7     1319.59     1352.25     25.19 o
   5  12   7      355.74      425.70     29.41 o
   6  12   7      262.30      266.48     27.04 o
   7  12   7      547.33      549.88     32.24 o
   8  12   7      625.36      570.55     33.48 o
   9  12   7      715.45      668.29     41.42 o
  10  12   7      841.88      867.40     46.24 o
  11  12   7      348.27      333.80     37.02 o
  12  12   7       76.37      104.58     41.22 o
  13  12   7      171.98      247.54     51.52 o
  14  12   7       83.22       80.94     44.35 o
  15  12   7       50.76       64.48     43.92 o
  16  12   7      238.61      283.38     92.07 o
 -17  13   7       41.89       42.99     93.98 o
 -16  13   7        0.20       68.59     74.52 o
 -15  13   7       31.17       31.69     48.91 o
 -14  13   7      220.96      211.68     64.72 o
 -13  13   7      142.39      143.72     34.99 o
 -12  13   7      190.82      215.26     36.23 o
 -11  13   7      143.76      126.72     30.72 o
 -10  13   7      101.18       81.16     28.83 o
  -9  13   7      180.50      179.10     28.68 o
  -8  13   7        1.48       36.88     21.08 o
  -7  13   7        5.78       19.73     17.81 o
  -6  13   7      190.38      150.70     28.10 o
  -5  13   7       33.67       35.31     19.99 o
  -4  13   7       47.01       46.62     17.02 o
  -3  13   7     1057.34      973.63     37.48 o
  -2  13   7      180.95      167.32     21.26 o
  -1  13   7      627.75      624.05     35.82 o
   0  13   7       18.79       19.93     12.64 o
   1  13   7     1157.57     1165.11     31.49 o
   2  13   7       87.45      113.59     16.83 o
   3  13   7       86.68       94.16     14.55 o
   4  13   7       48.69       58.68     14.90 o
   5  13   7      603.04      562.49     29.15 o
   6  13   7      283.76      270.16     29.51 o
   7  13   7        0.12       25.07     18.32 o
   8  13   7       46.81       45.91     23.16 o
   9  13   7       44.75       43.78     24.17 o
  10  13   7        4.08       56.18     31.79 o
  11  13   7        1.18       33.19     32.84 o
  12  13   7       28.84       58.33     36.47 o
  13  13   7        1.49       48.37     39.74 o
  14  13   7       45.78       38.87     39.62 o
  15  13   7       22.82       42.56     56.11 o
  16  13   7       57.49       59.78    108.32 o
 -17  14   7        3.66       69.86     64.18 o
 -16  14   7       28.13       61.32     63.67 o
 -15  14   7       17.75       25.29     55.78 o
 -14  14   7       21.90       40.80     45.93 o
 -13  14   7       52.16       68.23     34.32 o
 -12  14   7      149.15      141.04     35.34 o
 -11  14   7      192.83      170.11     37.71 o
 -10  14   7       88.61       69.92     26.69 o
  -9  14   7      159.75      138.02     29.18 o
  -8  14   7        3.67       39.77     23.58 o
  -7  14   7       22.87       53.64     24.92 o
  -6  14   7      710.39      690.66     38.04 o
  -5  14   7      195.03      244.07     32.77 o
  -4  14   7       30.75       17.06     15.72 o
  -3  14   7       10.39       31.75     18.88 o
  -2  14   7      105.61       99.58     27.26 o
  -1  14   7      497.30      416.71     26.65 o
   0  14   7       15.15       45.32     16.98 o
   1  14   7      557.85      570.88     26.94 o
   2  14   7      837.07      716.51     28.51 o
   3  14   7        7.78       31.34     14.86 o
   4  14   7        1.12       21.44     12.71 o
   5  14   7      246.92      237.81     29.56 o
   6  14   7       11.35       26.11     21.67 o
   7  14   7      165.63      195.66     34.59 o
   8  14   7      265.90      236.63     30.87 o
   9  14   7      367.72      451.72     49.82 o
  10  14   7      268.05      235.75     45.94 o
  11  14   7       56.64      137.31     39.05 o
  12  14   7       14.47       29.82     37.61 o
  13  14   7      174.77      245.74     52.91 o
  14  14   7      168.57      150.07     48.71 o
  15  14   7        2.49       48.45     47.80 o
  16  14   7      129.88      233.53    146.17 o
 -16  15   7      125.34      171.03    121.54 o
 -15  15   7      153.97      113.25     70.82 o
 -14  15   7      270.78      298.43     91.35 o
 -13  15   7      145.14      188.45     49.51 o
 -12  15   7      325.85      371.89     46.92 o
 -11  15   7      206.07      200.58     37.96 o
 -10  15   7      951.05      964.37     49.65 o
  -9  15   7      224.89      249.80     35.51 o
  -8  15   7     1345.00     1406.34     63.44 o
  -7  15   7       20.66       37.97     18.60 o
  -6  15   7        5.32       52.50     23.92 o
  -5  15   7      853.16      914.60     41.30 o
  -4  15   7      147.80      141.50     26.42 o
  -3  15   7      443.29      462.70     33.98 o
  -2  15   7      857.02      859.76     39.12 o
  -1  15   7       31.03       30.57     16.43 o
   0  15   7     1631.42     1484.36     34.97 o
   1  15   7      192.21      182.30     20.81 o
   2  15   7      134.87      129.89     25.96 o
   3  15   7      187.86      180.52     22.57 o
   4  15   7       20.80       36.74     26.53 o
   5  15   7       12.32       57.31     32.47 o
   6  15   7        0.12       27.58     28.98 o
   7  15   7        0.78       34.81     29.27 o
   8  15   7        2.69       27.77     27.77 o
   9  15   7        3.96       32.18     30.14 o
  10  15   7      158.73      247.00     50.86 o
  11  15   7      157.75      169.47     43.90 o
  12  15   7       10.70       45.46     36.98 o
  13  15   7        1.87       32.52     42.23 o
  14  15   7        2.99       72.09     51.28 o
  15  15   7        5.66       36.77     57.50 o
 -15  16   7       11.10       41.74     58.73 o
 -14  16   7        9.79       18.27     63.32 o
 -13  16   7       36.78       38.37     42.86 o
 -12  16   7       57.03       76.05     35.68 o
 -11  16   7      229.23      228.50     38.99 o
 -10  16   7      648.16      682.01     43.18 o
  -9  16   7      174.45      187.41     32.90 o
  -8  16   7      106.50      112.08     30.18 o
  -7  16   7       52.54       56.22     25.81 o
  -6  16   7       81.90      115.80     31.71 o
  -5  16   7      445.32      471.95     37.57 o
  -4  16   7       17.39       27.05     19.70 o
  -3  16   7      834.33      859.80     42.44 o
  -2  16   7     1022.97     1151.60     43.51 o
  -1  16   7      275.07      261.68     29.57 o
   0  16   7      281.89      265.69     30.02 o
   1  16   7      512.40      530.63     33.13 o
   2  16   7        2.79       26.56     18.29 o
   3  16   7       29.77       30.61     20.24 o
   4  16   7      137.74      135.69     39.79 o
   5  16   7      184.62      209.66     38.70 o
   6  16   7      237.66      236.64     37.31 o
   7  16   7      138.91      128.04     41.21 o
   8  16   7      167.50      204.94     54.67 o
   9  16   7      146.14      197.41     62.07 o
  10  16   7      121.32      190.57     63.01 o
  11  16   7       82.19       73.41     44.66 o
  12  16   7       84.23       90.48     41.11 o
  13  16   7       18.28       90.07     52.00 o
  14  16   7       51.21       90.79     53.13 o
  15  16   7       62.47      100.37     75.19 o
 -15  17   7        0.17       44.98     94.40 o
 -14  17   7       31.48       44.64     63.75 o
 -13  17   7        0.50        0.49     44.69 o
 -12  17   7       74.79       89.96     35.31 o
 -11  17   7      349.72      412.47     53.39 o
 -10  17   7      165.25      124.21     32.63 o
  -9  17   7       45.82       44.47     25.76 o
  -8  17   7      498.28      508.68     44.10 o
  -7  17   7        8.10       49.07     24.56 o
  -6  17   7       90.03       72.45     27.62 o
  -5  17   7      106.92       99.81     32.09 o
  -4  17   7       76.20       70.81     25.11 o
  -3  17   7      585.96      521.86     34.61 o
  -2  17   7      228.72      240.95     30.82 o
  -1  17   7      741.87      692.01     39.89 o
   0  17   7       34.18       45.88     19.59 o
   1  17   7       85.16       70.32     24.75 o
   2  17   7        0.50       35.47     18.56 o
   3  17   7       13.18       34.34     26.90 o
   4  17   7        4.27       22.68     25.78 o
   5  17   7       39.58       60.78     37.14 o
   6  17   7        2.51       33.62     32.21 o
   7  17   7       18.35       43.94     27.15 o
   8  17   7       21.15       30.91     30.63 o
   9  17   7        0.11       38.11     37.41 o
  10  17   7        0.35       82.07     53.04 o
  11  17   7        4.23       26.96     42.23 o
  12  17   7       88.44       83.28     53.81 o
  13  17   7      213.58      252.44     83.35 o
  14  17   7       22.18       42.01     86.94 o
 -14  18   7       26.27       83.94     64.72 o
 -13  18   7        6.44       50.27     60.29 o
 -12  18   7       20.25       37.56     32.61 o
 -11  18   7      100.67      106.55     34.48 o
 -10  18   7        6.33       34.76     32.53 o
  -9  18   7        1.76       38.64     27.15 o
  -8  18   7      149.86      201.86     41.42 o
  -7  18   7      395.68      419.53     45.71 o
  -6  18   7      677.04      730.25     45.17 o
  -5  18   7      884.89      821.06     45.83 o
  -4  18   7      831.67      759.65     42.22 o
  -3  18   7       44.78       65.40     26.67 o
  -2  18   7      392.82      437.98     43.01 o
  -1  18   7      535.21      605.82     41.98 o
   0  18   7      139.24      149.76     26.82 o
   1  18   7      408.83      364.01     30.85 o
   2  18   7      448.84      400.81     39.67 o
   3  18   7      134.59      148.84     34.81 o
   4  18   7      525.64      551.39     57.77 o
   5  18   7      544.32      494.05     61.33 o
   6  18   7      305.31      320.29     49.15 o
   7  18   7      269.25      266.43     48.99 o
   8  18   7      348.85      345.84     56.72 o
   9  18   7      319.68      369.26     60.28 o
  10  18   7      224.07      265.28     85.23 o
  11  18   7       70.55       65.22     52.43 o
  12  18   7       23.71       66.34     62.71 o
  13  18   7       46.75       55.93    106.80 o
 -13  19   7      189.20      303.80     86.59 o
 -12  19   7        6.41       34.96     44.52 o
 -11  19   7      139.73      149.98     45.38 o
 -10  19   7      247.21      278.11     45.81 o
  -9  19   7      146.85      162.23     36.15 o
  -8  19   7        2.39       82.54     34.67 o
  -7  19   7      480.59      489.04     46.32 o
  -6  19   7      339.67      348.96     46.75 o
  -5  19   7       72.01       61.03     27.27 o
  -4  19   7      476.70      460.50     42.82 o
  -3  19   7      473.87      527.06     60.21 o
  -2  19   7      226.06      248.15     35.87 o
  -1  19   7      166.65      139.89     34.11 o
   0  19   7      193.15      155.25     33.05 o
   1  19   7      198.62      181.06     33.52 o
   2  19   7      264.36      239.73     44.96 o
   3  19   7       46.25       44.32     37.02 o
   4  19   7        5.93       54.83     36.27 o
   5  19   7      178.93      138.91     40.95 o
   6  19   7       83.99       80.72     42.47 o
   7  19   7       23.36       61.72     38.20 o
   8  19   7        0.01       26.62     36.69 o
   9  19   7        0.69       64.97     39.14 o
  10  19   7        8.84       36.19     44.55 o
  11  19   7        0.06       68.45     47.49 o
  12  19   7        1.06       38.98     44.07 o
 -12  20   7       28.15       34.06     48.02 o
 -11  20   7        1.02       39.68     39.22 o
 -10  20   7        0.46       67.73     39.00 o
  -9  20   7        6.23       35.79     36.11 o
  -8  20   7       22.35       53.62     32.66 o
  -7  20   7       23.02       76.39     37.33 o
  -6  20   7       83.31       71.30     32.14 o
  -5  20   7        0.02       36.06     27.06 o
  -4  20   7        5.18       53.22     29.01 o
  -3  20   7        0.34       37.33     24.42 o
  -2  20   7       23.16       54.52     28.97 o
  -1  20   7       22.44       43.69     28.75 o
   0  20   7        2.52       37.75     25.22 o
   1  20   7      116.90      110.37     37.02 o
   2  20   7        0.46       41.81     31.78 o
   3  20   7      129.02       70.94     29.55 o
   4  20   7       60.65       72.64     37.63 o
   5  20   7       46.75       93.28     45.73 o
   6  20   7        1.46       53.77     39.44 o
   7  20   7       18.89       33.02     31.99 o
   8  20   7       26.31       28.84     38.08 o
   9  20   7        1.77       55.88     43.14 o
  10  20   7       22.35       68.22     48.46 o
  11  20   7       49.53       64.48     44.13 o
 -12  21   7       99.72       57.56     69.31 o
 -11  21   7       40.76       63.32     42.06 o
 -10  21   7      120.24      122.57     45.31 o
  -9  21   7      121.05      105.92     36.95 o
  -8  21   7      251.02      281.35     48.40 o
  -7  21   7      683.33      762.11     55.06 o
  -6  21   7      138.73      120.74     37.66 o
  -5  21   7      266.48      286.45     46.73 o
  -4  21   7      568.96      459.28     48.05 o
  -3  21   7      104.93      107.34     36.37 o
  -2  21   7      111.86      122.56     34.07 o
  -1  21   7       78.06       82.94     31.33 o
   0  21   7       21.14       34.63     28.52 o
   1  21   7       17.05       57.91     43.36 o
   2  21   7       44.19       84.73     42.25 o
   3  21   7       11.86       30.00     36.12 o
   4  21   7       88.75       75.79     42.00 o
   5  21   7        0.39       48.70     44.27 o
   6  21   7       33.92      106.29     52.85 o
   7  21   7        6.46       52.78     45.45 o
   8  21   7       12.15       60.94     44.68 o
   9  21   7      105.10       64.39     37.90 o
  10  21   7        9.68       58.20     50.08 o
 -11  22   7        4.64       43.42     83.38 o
 -10  22   7       59.34       76.21     42.77 o
  -9  22   7      158.66      217.86     51.84 o
  -8  22   7       79.58       70.36     35.97 o
  -7  22   7       92.79       99.07     37.06 o
  -6  22   7      133.84      154.83     44.05 o
  -5  22   7      360.63      376.97     47.93 o
  -4  22   7      133.33      200.82     48.38 o
  -3  22   7      173.06      182.33     40.62 o
  -2  22   7      276.52      287.47     43.17 o
  -1  22   7      121.47      149.81     39.52 o
   0  22   7      525.31      498.10     53.00 o
   1  22   7      410.87      416.25     57.21 o
   2  22   7      206.24      219.37     50.62 o
   3  22   7      311.20      306.93     59.21 o
   4  22   7      366.21      469.57     72.27 o
   5  22   7      494.62      589.22     67.13 o
   6  22   7      277.37      247.41     53.58 o
   7  22   7      282.11      280.38     63.26 o
   8  22   7      117.98       79.08     37.64 o
   9  22   7       20.69       40.26     48.09 o
 -11  23   7        4.49       39.42     99.63 o
 -10  23   7        7.51       60.83     68.79 o
  -9  23   7       11.62       40.35     40.47 o
  -8  23   7        6.51       38.52     38.85 o
  -7  23   7       74.64       91.02     40.45 o
  -6  23   7       67.35       60.63     34.77 o
  -5  23   7        5.26       46.88     37.20 o
  -4  23   7        8.11       42.02     34.33 o
  -3  23   7       13.53       41.60     37.19 o
  -2  23   7       32.67       44.76     32.53 o
  -1  23   7        2.98       33.76     35.06 o
   0  23   7        1.43       39.09     34.76 o
   1  23   7        6.90       52.42     37.65 o
   2  23   7        9.18       25.32     34.19 o
   3  23   7       14.23       31.42     42.66 o
   4  23   7        2.39       41.93     42.39 o
   5  23   7        2.11       51.21     43.49 o
   6  23   7        7.91       32.20     40.82 o
   7  23   7       57.65       76.70     52.14 o
   8  23   7       21.81       40.35     50.94 o
 -10  24   7       24.27       15.17     74.39 o
  -9  24   7        0.07       35.37     58.79 o
  -8  24   7        5.97       52.50     58.28 o
  -7  24   7        4.46       56.24     37.56 o
  -6  24   7        0.10       44.53     34.33 o
  -5  24   7       39.81       66.50     33.88 o
  -4  24   7       48.10       71.74     37.81 o
  -3  24   7       57.44       88.68     46.62 o
  -2  24   7       17.84       54.35     42.44 o
  -1  24   7       28.71       59.34     42.11 o
   0  24   7       47.01      122.40     49.10 o
   1  24   7       83.92      125.94     54.28 o
   2  24   7       41.70       79.13     54.67 o
   3  24   7        0.47       59.69     42.62 o
   4  24   7       15.32       58.55     52.13 o
   5  24   7        2.11       49.10     51.30 o
   6  24   7       14.71       74.14     45.75 o
  -8  25   7        0.71       52.76    122.63 o
  -7  25   7        1.17       75.62     52.89 o
  -6  25   7       14.87       61.94     48.79 o
  -5  25   7       24.65       41.36     45.93 o
  -4  25   7       39.08       98.34     51.96 o
  -3  25   7       17.69       54.39     49.80 o
  -2  25   7       34.23       73.28     64.93 o
  -1  25   7       43.75       44.51     43.71 o
   0  25   7       17.57       74.25     49.06 o
   1  25   7        6.43       81.16     47.14 o
   2  25   7        1.09       48.63     47.06 o
   3  25   7        0.11       47.09     45.90 o
   4  25   7        0.75       46.70     44.68 o
  -5  26   7        0.51       87.02     65.05 o
  -4  26   7        6.63       59.54     64.14 o
  -3  26   7       87.06       89.98     61.26 o
  -2  26   7       91.74      134.97     62.18 o
  -1  26   7       75.09       76.24     48.66 o
   0  26   7        4.79       56.73     66.58 o
   1  26   7       33.57       67.42     64.06 o
 -19   0   8      279.81      388.06    116.42 o
 -18   0   8      340.03      432.51    108.14 o
 -17   0   8        1.91       39.41     68.71 o
 -16   0   8       67.97       81.66     63.80 o
 -15   0   8      622.28      645.46    107.97 o
 -14   0   8      123.73      142.11     54.52 o
 -13   0   8      376.05      370.09     39.99 o
 -12   0   8     3281.16     3422.59    117.85 o
 -11   0   8       77.79       47.56     31.76 o
 -10   0   8      977.37      975.83     52.74 o
  -9   0   8       53.88       24.72     23.81 o
  -8   0   8      936.08      937.26     55.86 o
  -7   0   8     4820.38     4797.14     68.64 o
  -6   0   8    13390.41    14751.16    633.89 o
  -5   0   8      992.62     1138.09     40.44 o
  -4   0   8     1515.36     1547.99     41.72 o
  -3   0   8     5579.87     5105.73     58.28 o
  -2   0   8    11529.38    11027.81    116.74 o
  -1   0   8     4130.85     4370.36     49.05 o
   0   0   8     1736.21     1240.80     44.05 o
   1   0   8    17149.79    18238.25    581.60 o
   2   0   8     3384.45     4143.28     80.87 o
   3   0   8      228.93      107.11     34.77 o
   4   0   8     2223.19     2702.78    166.70 o
   5   0   8     1505.62     1144.94     29.67 o
   6   0   8     3688.15     3734.60     73.25 o
   7   0   8      272.05      309.26     23.00 o
   8   0   8     4673.69     4632.11    124.52 o
   9   0   8     6394.03     7102.40    152.07 o
  10   0   8     1003.66      925.63     77.17 o
  11   0   8      349.90      286.65     64.27 o
  12   0   8     1366.53     1352.73    105.48 o
  13   0   8     1668.43     1713.79    119.52 o
  14   0   8      308.79      244.51     87.72 o
  15   0   8      332.45      280.35    103.82 o
  16   0   8      182.09      148.34     78.26 o
  17   0   8       54.72       66.90     90.44 o
 -20   1   8       53.05       54.62     97.52 o
 -19   1   8       19.90       84.31     71.71 o
 -18   1   8        6.64       41.52     51.95 o
 -17   1   8      156.83      182.25     56.85 o
 -16   1   8       80.06       74.56     47.26 o
 -15   1   8      489.63      403.24     55.15 o
 -14   1   8      552.03      535.99     63.39 o
 -13   1   8     1473.05     1454.38    104.34 o
 -12   1   8        1.10       39.96     23.68 o
 -11   1   8      105.21      109.08     22.79 o
 -10   1   8      766.30      652.88     29.25 o
  -9   1   8      152.62      135.40     17.61 o
  -8   1   8     2175.89     2354.21     51.95 o
  -7   1   8      233.95      260.85     21.28 o
  -6   1   8     1030.67      947.96     28.20 o
  -5   1   8     3823.52     3999.62     40.96 o
  -4   1   8       88.69      120.35     18.41 o
  -3   1   8     1969.26     1818.83     28.83 o
  -2   1   8      380.15      374.90     18.11 o
  -1   1   8       80.91       65.09     14.14 o
   0   1   8      162.79      275.10     11.87 o
   1   1   8      547.43      740.22     21.87 o
   2   1   8      969.66      997.03     25.43 o
   3   1   8     1043.95     1080.78     48.59 o
   4   1   8       40.98       29.64      7.38 o
   5   1   8      854.98      814.06     19.75 o
   6   1   8      303.29      281.21     14.65 o
   7   1   8      432.48      523.15     19.18 o
   8   1   8      318.14      256.82     28.61 o
   9   1   8      274.87      269.75     51.50 o
  10   1   8      780.88      572.05     54.81 o
  11   1   8      101.23      101.14     33.44 o
  12   1   8      439.99      452.21     55.77 o
  13   1   8      152.21      201.43     51.55 o
  14   1   8       58.49       36.38     47.39 o
  15   1   8      169.43      180.01     71.03 o
  16   1   8       23.92       84.77     53.56 o
  17   1   8        6.68       26.46     44.36 o
  18   1   8       14.75       43.67     94.66 o
 -20   2   8        0.41       44.05    100.42 o
 -19   2   8        4.95       53.01     57.35 o
 -18   2   8        5.10       89.82     63.33 o
 -17   2   8       56.18       99.05     56.25 o
 -16   2   8      281.37      251.14     68.17 o
 -15   2   8        4.93       28.72     32.53 o
 -14   2   8       60.93       68.30     28.47 o
 -13   2   8     1332.84     1618.98     79.09 o
 -12   2   8      103.19      111.62     22.65 o
 -11   2   8       58.32       75.85     21.11 o
 -10   2   8      391.60      374.15     27.44 o
  -9   2   8      127.89      130.82     21.22 o
  -8   2   8      714.90      603.66     20.55 o
  -7   2   8      826.69      842.54     21.30 o
  -6   2   8     3836.52     4338.97     33.60 o
  -5   2   8     3789.50     4365.37     58.22 o
  -4   2   8      507.10      415.65     13.03 o
  -3   2   8     1092.50     1572.82     27.42 o
  -2   2   8      964.66     1100.35     14.02 o
  -1   2   8        1.67       17.45      6.99 o
   0   2   8       54.33      101.23     10.43 o
   1   2   8      627.23      615.24     19.60 o
   2   2   8      119.39       87.58     14.17 o
   3   2   8     3242.07     3479.44     75.97 o
   4   2   8      118.13      106.91     13.20 o
   5   2   8      152.64      138.84     15.45 o
   6   2   8      124.55       73.80     10.05 o
   7   2   8       37.30       49.11     13.77 o
   8   2   8      334.68      354.93     25.92 o
   9   2   8       56.93       37.94     17.24 o
  10   2   8      287.63      235.90     47.14 o
  11   2   8       14.61       23.81     24.87 o
  12   2   8        5.31       27.10     31.82 o
  13   2   8       11.00       56.08     45.29 o
  14   2   8      151.96      127.48     43.73 o
  15   2   8      105.62      109.33     46.69 o
  16   2   8       20.78       75.20     50.26 o
  17   2   8       19.03       84.59     63.47 o
  18   2   8        2.77       23.20     70.51 o
 -20   3   8        8.62       46.16    106.59 o
 -19   3   8       99.97       72.03     60.47 o
 -18   3   8      412.13      356.96     85.68 o
 -17   3   8       19.83       30.65     52.36 o
 -16   3   8      760.85      724.06     74.20 o
 -15   3   8      966.95     1062.44     75.30 o
 -14   3   8       73.36       68.68     29.48 o
 -13   3   8      712.19      851.78     63.32 o
 -12   3   8     2007.06     2046.81     85.47 o
 -11   3   8      250.44      259.07     26.85 o
 -10   3   8     1616.01     1607.51     41.81 o
  -9   3   8      224.19      204.78     18.19 o
  -8   3   8     2159.49     2163.69     32.32 o
  -7   3   8     4265.43     4472.58     76.55 o
  -6   3   8      613.32      714.05     18.92 o
  -5   3   8     1813.97     2056.67     42.45 o
  -4   3   8     3326.58     3611.85     42.16 o
  -3   3   8     1438.58     1549.83     25.78 o
  -2   3   8     1978.53     2000.71     39.17 o
  -1   3   8     1032.37      869.52     17.85 o
   0   3   8      818.33      609.71     16.64 o
   1   3   8      847.81      640.89     18.22 o
   2   3   8     1023.14     1118.51     33.61 o
   3   3   8      304.72      284.96     18.36 o
   4   3   8     4801.83     5619.51    128.94 o
   5   3   8       55.18       47.66     12.19 o
   6   3   8      512.27      522.78     20.92 o
   7   3   8      348.26      282.84     23.11 o
   8   3   8     1302.68     1369.53     62.93 o
   9   3   8      888.02      778.86     34.67 o
  10   3   8      766.53      746.11     74.17 o
  11   3   8        6.31       35.75     31.04 o
  12   3   8       96.17      103.03     36.37 o
  13   3   8      381.04      323.62     55.67 o
  14   3   8      207.44      273.70     69.04 o
  15   3   8      213.04      234.06     56.20 o
  16   3   8      192.61      144.10     61.29 o
  17   3   8        9.83       22.40     46.33 o
  18   3   8       55.64       76.97     97.07 o
 -19   4   8       39.03       43.35     60.65 o
 -18   4   8       12.59       52.83     50.29 o
 -17   4   8        0.32       33.53     47.23 o
 -16   4   8      283.26      319.10     76.18 o
 -15   4   8       58.98       55.84     35.34 o
 -14   4   8       66.20       30.28     27.58 o
 -13   4   8       26.79       30.25     26.27 o
 -12   4   8       12.75       32.66     25.54 o
 -11   4   8      190.13      180.57     20.76 o
 -10   4   8     1163.32     1172.53     29.38 o
  -9   4   8     4816.83     4848.58    118.89 o
  -8   4   8      235.62      212.13     16.74 o
  -7   4   8      360.80      258.62     16.97 o
  -6   4   8     3344.29     3137.76     60.36 o
  -5   4   8      534.14      404.73     15.40 o
  -4   4   8      197.18      294.93     11.71 o
  -3   4   8    10219.10    12178.42    185.13 o
  -2   4   8     3860.73     4533.49     69.80 o
  -1   4   8      971.96     1059.80     22.28 o
   0   4   8     3126.20     3198.52     29.60 o
   1   4   8    10382.06    12591.12     87.18 o
   2   4   8     6927.93     7797.54    110.11 o
   3   4   8       38.04       30.77     11.14 o
   4   4   8      107.94       94.39     14.70 o
   5   4   8     1014.88      909.44     24.10 o
   6   4   8     3359.87     3225.86     99.83 o
   7   4   8     2696.03     2794.06     62.31 o
   8   4   8     2383.49     2542.46     51.95 o
   9   4   8      341.01      340.70     21.98 o
  10   4   8      107.67      141.35     29.07 o
  11   4   8       19.68       42.34     25.10 o
  12   4   8        6.98       31.06     33.75 o
  13   4   8       51.23       86.98     46.09 o
  14   4   8      241.18      262.90     64.16 o
  15   4   8      134.45      166.71     66.78 o
  16   4   8      167.17      161.20     62.99 o
  17   4   8        8.70       57.04     55.53 o
  18   4   8        4.11       87.78     92.30 o
 -19   5   8       44.11       63.75     59.94 o
 -18   5   8       14.98       64.39     57.56 o
 -17   5   8        7.52       41.22     48.67 o
 -16   5   8       66.80       71.56     48.69 o
 -15   5   8        1.08       28.95     29.20 o
 -14   5   8       13.09       32.51     29.22 o
 -13   5   8       16.84       21.65     23.41 o
 -12   5   8      427.86      348.01     40.20 o
 -11   5   8      109.29      105.99     22.73 o
 -10   5   8       40.31       51.18     15.32 o
  -9   5   8       56.84       68.57     14.89 o
  -8   5   8      305.08      294.81     20.05 o
  -7   5   8      446.23      426.36     24.39 o
  -6   5   8      229.67      225.02     14.10 o
  -5   5   8     1748.85     1776.49     40.17 o
  -4   5   8       69.53       78.41     10.19 o
  -3   5   8     2943.75     3313.51     89.69 o
  -2   5   8     2321.78     2602.57     58.32 o
  -1   5   8     1081.91     1197.91     24.89 o
   0   5   8      683.55      662.16     32.03 o
   1   5   8     5405.89     5331.36     57.70 o
   2   5   8       91.61       75.77     10.47 o
   3   5   8      329.85      384.35     26.74 o
   4   5   8      123.99      144.37     13.98 o
   5   5   8        1.47       25.77     12.76 o
   6   5   8       30.45       21.17     10.34 o
   7   5   8     1930.62     2290.50     37.17 o
   8   5   8       36.53       46.50     14.96 o
   9   5   8       79.12       99.58     23.19 o
  10   5   8     1218.34     1267.90     42.90 o
  11   5   8        2.18       35.63     26.38 o
  12   5   8      111.43      127.14     41.52 o
  13   5   8       22.14       44.57     34.98 o
  14   5   8       17.93       39.94     35.82 o
  15   5   8       19.41       67.04     48.73 o
  16   5   8        9.27       51.68     49.63 o
  17   5   8        0.00       82.25     61.68 o
 -19   6   8        0.61       21.33     49.32 o
 -18   6   8       10.71       47.75     59.96 o
 -17   6   8        3.87       41.36     44.67 o
 -16   6   8       13.68       46.09     34.01 o
 -15   6   8       45.76       75.70     35.75 o
 -14   6   8      349.10      313.31     52.21 o
 -13   6   8      191.97      193.71     43.83 o
 -12   6   8       50.43       68.92     27.11 o
 -11   6   8       15.42       22.44     17.67 o
 -10   6   8      641.33      601.74     33.14 o
  -9   6   8     1272.37     1216.81     57.47 o
  -8   6   8     2408.47     2228.04     35.59 o
  -7   6   8     1273.75     1284.87     36.48 o
  -6   6   8     1027.05      979.22     23.29 o
  -5   6   8      473.81      453.93     18.03 o
  -4   6   8      348.62      282.93     14.90 o
  -3   6   8     2324.48     2138.16     52.26 o
  -2   6   8    15772.19    16841.39     96.10 o
  -1   6   8    28253.73    31912.86    192.63 o
   0   6   8    22869.42    25956.58    214.89 o
   1   6   8    11106.85    11930.02    130.65 o
   2   6   8     1552.95     1833.56     26.24 o
   3   6   8     1621.56     1858.14     43.19 o
   4   6   8     2014.68     1843.12     33.44 o
   5   6   8     1630.48     1492.34     35.24 o
   6   6   8     4182.03     4330.31    145.04 o
   7   6   8     3484.09     3834.04     87.42 o
   8   6   8     2498.07     2447.99     50.27 o
   9   6   8     1481.72     1418.50     42.49 o
  10   6   8      168.99      200.18     27.32 o
  11   6   8        4.74       27.13     17.72 o
  12   6   8      268.65      309.34     49.61 o
  13   6   8       31.12       33.32     30.05 o
  14   6   8       59.35       85.87     50.25 o
  15   6   8      191.49      170.73     59.97 o
  16   6   8       74.32       85.56     53.21 o
  17   6   8       23.13       63.06     58.87 o
 -18   7   8       74.82      117.78     74.96 o
 -17   7   8      334.72      300.21     78.72 o
 -16   7   8      912.22     1127.61     70.52 o
 -15   7   8      735.01      883.71     58.37 o
 -14   7   8     1466.56     1561.36     77.42 o
 -13   7   8        8.23       27.64     29.30 o
 -12   7   8      256.36      267.02     40.31 o
 -11   7   8     1629.55     1624.38     47.47 o
 -10   7   8      296.49      267.53     24.15 o
  -9   7   8      906.78      724.32     40.08 o
  -8   7   8     2961.82     3014.27     76.89 o
  -7   7   8     3327.71     3810.75     95.36 o
  -6   7   8      682.96      630.69     20.59 o
  -5   7   8     1082.16     1011.78     23.31 o
  -4   7   8      224.25      221.55     15.99 o
  -3   7   8     1947.14     1951.71     30.84 o
  -2   7   8     1273.28     1370.12     23.48 o
  -1   7   8      827.67      827.35     20.65 o
   0   7   8    10839.12    11000.41     96.40 o
   1   7   8      255.44      210.94     29.09 o
   2   7   8      282.66      297.83     13.70 o
   3   7   8       11.19       24.20      6.63 o
   4   7   8        3.65       23.30     14.62 o
   5   7   8       12.72       37.25     11.49 o
   6   7   8     1202.43     1210.72     41.13 o
   7   7   8      201.99      182.34     17.43 o
   8   7   8      750.09      676.98     38.37 o
   9   7   8     1342.36     1412.27     43.91 o
  10   7   8     1111.07     1118.22     40.19 o
  11   7   8      745.13      726.03     40.86 o
  12   7   8     1084.92     1067.43     62.23 o
  13   7   8      386.51      317.75     42.15 o
  14   7   8      213.98      215.19     46.84 o
  15   7   8      348.72      355.77     72.16 o
  16   7   8       48.99       80.12     61.98 o
  17   7   8       50.33       65.93     63.78 o
 -18   8   8       55.57       64.34     88.40 o
 -17   8   8       24.08       53.74     57.46 o
 -16   8   8      147.96      158.02     53.81 o
 -15   8   8       51.82       82.89     59.46 o
 -14   8   8      100.45      183.89     87.49 o
 -13   8   8      388.75      347.38     57.80 o
 -12   8   8      161.80      131.28     47.68 o
 -11   8   8       93.44       79.79     27.98 o
 -10   8   8       20.19       35.00     23.80 o
  -9   8   8      688.51      655.40     47.45 o
  -8   8   8        3.05       25.02     11.69 o
  -7   8   8       20.71       43.55     14.26 o
  -6   8   8       99.67       72.80     15.66 o
  -5   8   8      804.66      712.69     24.16 o
  -4   8   8     1256.27     1346.63     31.27 o
  -3   8   8      242.23      279.81     21.20 o
  -2   8   8      624.89      590.00     21.46 o
  -1   8   8      887.64      867.05     31.58 o
   0   8   8      845.48      858.36     57.79 o
   1   8   8       77.35       56.28     15.65 o
   2   8   8      756.20      756.79     37.13 o
   3   8   8       37.39       31.85      8.67 o
   4   8   8        7.50       14.17      6.50 o
   5   8   8       31.15       47.48     11.91 o
   6   8   8       84.09      106.82     19.31 o
   7   8   8      609.16      571.66     28.62 o
   8   8   8       30.07       38.91     19.48 o
   9   8   8        7.29       37.03     19.72 o
  10   8   8      230.13      210.66     31.06 o
  11   8   8      263.36      255.18     31.87 o
  12   8   8      371.61      381.20     41.42 o
  13   8   8        0.89       35.53     29.35 o
  14   8   8       24.30       46.50     35.62 o
  15   8   8        9.60       46.39     40.30 o
  16   8   8       24.11       54.16     52.16 o
  17   8   8       59.41       67.24     63.87 o
 -18   9   8       85.94      158.66    126.81 o
 -17   9   8      301.42      378.96     87.17 o
 -16   9   8       53.86       65.69     51.28 o
 -15   9   8      217.14      226.91     65.97 o
 -14   9   8      230.42      191.70     53.01 o
 -13   9   8      407.42      363.04     55.87 o
 -12   9   8      229.59      230.64     50.90 o
 -11   9   8      610.93      615.14     39.40 o
 -10   9   8       29.36       34.52     25.39 o
  -9   9   8      242.28      225.16     20.81 o
  -8   9   8      141.98      112.02     17.43 o
  -7   9   8      258.29      307.18     20.50 o
  -6   9   8       55.45       47.59     12.45 o
  -5   9   8      162.05      157.27     18.52 o
  -4   9   8      875.02      999.73     37.01 o
  -3   9   8      138.47      163.27     15.25 o
  -2   9   8      101.59       90.89     10.89 o
  -1   9   8     1903.33     2001.39     56.28 o
   0   9   8     1495.38     1666.98     40.67 o
   1   9   8      105.87      109.22     14.42 o
   2   9   8       18.26       47.07     13.21 o
   3   9   8       71.23       68.35     11.17 o
   4   9   8      955.60     1026.44     25.57 o
   5   9   8      160.09      185.52     17.42 o
   6   9   8        2.54       24.44     14.28 o
   7   9   8      232.74      228.23     31.05 o
   8   9   8      473.36      421.65     31.93 o
   9   9   8      106.54      158.91     30.85 o
  10   9   8       34.56       42.20     22.75 o
  11   9   8       57.52       73.42     26.83 o
  12   9   8      175.27      180.47     37.18 o
  13   9   8      326.78      356.22     57.46 o
  14   9   8       36.25       46.51     41.44 o
  15   9   8      288.49      363.40     60.79 o
  16   9   8      243.82      325.01     67.95 o
  17   9   8       26.20       53.07     88.60 o
 -17  10   8        8.04       65.41     57.57 o
 -16  10   8       41.54       55.97     59.26 o
 -15  10   8       31.20       49.82     46.44 o
 -14  10   8       33.54       42.86     47.99 o
 -13  10   8        2.50       40.91     39.63 o
 -12  10   8       42.77       43.60     32.36 o
 -11  10   8       82.67      127.83     34.18 o
 -10  10   8     1795.20     1791.70     46.97 o
  -9  10   8      357.20      325.98     30.15 o
  -8  10   8     3503.15     3841.49     78.98 o
  -7  10   8     2091.75     2035.01     70.75 o
  -6  10   8     1720.49     1797.42     32.86 o
  -5  10   8     3259.35     3402.48     81.71 o
  -4  10   8     2477.85     2608.03     45.20 o
  -3  10   8     2159.74     2245.08     38.01 o
  -2  10   8     3424.29     3678.40     50.11 o
  -1  10   8     3555.99     3361.60     32.82 o
   0  10   8     2949.35     2931.98     29.95 o
   1  10   8     1963.95     1810.13     26.74 o
   2  10   8     5730.02     5855.13     54.27 o
   3  10   8      805.28      819.21     21.30 o
   4  10   8      930.65      847.00     19.22 o
   5  10   8     2334.61     2110.80     35.27 o
   6  10   8     1242.71     1335.09     41.47 o
   7  10   8      816.32      734.96     37.27 o
   8  10   8      300.92      295.70     30.29 o
   9  10   8      578.89      604.02     38.57 o
  10  10   8      622.85      589.08     40.18 o
  11  10   8      221.88      250.93     34.87 o
  12  10   8      588.82      672.44     52.42 o
  13  10   8      469.75      491.20     52.00 o
  14  10   8      120.15      147.79     55.46 o
  15  10   8       80.08       77.70     46.53 o
  16  10   8       45.35       85.67     52.91 o
 -18  11   8        0.81       38.43     81.86 o
 -17  11   8       80.46       75.99     61.27 o
 -16  11   8        4.91       32.01     50.91 o
 -15  11   8       71.08       85.68     53.25 o
 -14  11   8      345.66      394.63     72.42 o
 -13  11   8      286.76      258.89     50.59 o
 -12  11   8      416.92      381.90     60.50 o
 -11  11   8       99.62      122.26     26.45 o
 -10  11   8        1.95       43.50     23.30 o
  -9  11   8      171.57      175.41     30.93 o
  -8  11   8      247.37      259.19     30.51 o
  -7  11   8       17.07       23.69     12.51 o
  -6  11   8        0.81       25.07     14.85 o
  -5  11   8       24.92       31.54     15.03 o
  -4  11   8        0.22       24.34     11.05 o
  -3  11   8       54.72       77.07     12.76 o
  -2  11   8      284.47      274.87     15.56 o
  -1  11   8      217.83      233.38     16.24 o
   0  11   8       10.23       14.50      9.16 o
   1  11   8     1484.79     1481.88     40.95 o
   2  11   8      463.47      449.17     18.77 o
   3  11   8      542.56      493.32     20.68 o
   4  11   8      272.25      259.27     15.69 o
   5  11   8      581.03      536.38     32.88 o
   6  11   8      119.40       89.52     19.60 o
   7  11   8        0.22       30.36     18.55 o
   8  11   8       93.95       72.98     28.30 o
   9  11   8       66.54       78.21     26.13 o
  10  11   8        5.53       32.85     21.07 o
  11  11   8        0.73       32.65     23.79 o
  12  11   8       11.86       36.92     26.47 o
  13  11   8       13.96       64.53     30.62 o
  14  11   8       85.68      107.06     38.31 o
  15  11   8       60.03      153.53     78.21 o
  16  11   8      119.29      125.40     57.46 o
 -18  12   8       71.97       93.21    114.68 o
 -17  12   8       99.53      104.41     61.52 o
 -16  12   8       31.63       45.30     52.86 o
 -15  12   8        0.13       40.11     53.84 o
 -14  12   8      136.69      102.55     57.49 o
 -13  12   8       47.67       97.02     56.82 o
 -12  12   8      113.90      120.11     41.76 o
 -11  12   8       48.69       56.79     23.99 o
 -10  12   8       49.42       45.20     23.63 o
  -9  12   8       63.35       64.00     26.17 o
  -8  12   8        0.17       43.31     22.18 o
  -7  12   8        5.84       22.14     15.05 o
  -6  12   8      255.42      289.80     23.00 o
  -5  12   8      531.48      519.31     29.89 o
  -4  12   8      151.77      171.30     22.11 o
  -3  12   8      349.17      290.12     24.83 o
  -2  12   8       68.81       62.08     15.63 o
  -1  12   8     1065.59     1136.16     35.61 o
   0  12   8       64.61       68.74     11.64 o
   1  12   8       10.25       63.14     16.04 o
   2  12   8      118.45      140.52     16.68 o
   3  12   8      330.92      280.35     18.05 o
   4  12   8       28.07       36.51     13.85 o
   5  12   8       26.64       38.01     19.62 o
   6  12   8       95.09      112.57     21.99 o
   7  12   8        2.96       22.78     17.58 o
   8  12   8        1.01       31.72     20.46 o
   9  12   8        0.46       24.73     22.26 o
  10  12   8        1.07       41.89     24.32 o
  11  12   8        0.37       26.87     23.71 o
  12  12   8       48.10       39.11     29.56 o
  13  12   8       37.00       68.93     43.98 o
  14  12   8       99.27       94.16     66.72 o
  15  12   8       19.81       61.02     55.84 o
  16  12   8        2.29       35.66     80.36 o
 -17  13   8      180.06      207.36    120.06 o
 -16  13   8      122.48      141.15     67.91 o
 -15  13   8       90.91       72.85     55.16 o
 -14  13   8      334.67      339.17     65.18 o
 -13  13   8       80.35      118.39     52.95 o
 -12  13   8      113.17      110.27     47.59 o
 -11  13   8      262.83      255.18     35.14 o
 -10  13   8      205.24      204.82     32.61 o
  -9  13   8      487.84      401.74     31.62 o
  -8  13   8     1475.46     1488.69     45.84 o
  -7  13   8        1.71       24.71     16.33 o
  -6  13   8       18.19       29.81     19.13 o
  -5  13   8      222.62      241.41     25.70 o
  -4  13   8        1.96       24.42     15.73 o
  -3  13   8      216.84      193.43     25.06 o
  -2  13   8      858.65      828.17     32.92 o
  -1  13   8       23.10       37.03     16.78 o
   0  13   8      428.05      374.65     24.30 o
   1  13   8       17.07       49.06     17.88 o
   2  13   8      264.77      247.61     16.54 o
   3  13   8     1162.83      985.44     26.45 o
   4  13   8      682.07      554.22     25.37 o
   5  13   8     1111.17     1036.16     35.71 o
   6  13   8      352.85      347.10     29.23 o
   7  13   8        0.54       30.64     20.78 o
   8  13   8       16.35       44.11     23.04 o
   9  13   8       27.32       44.35     25.54 o
  10  13   8        1.60       48.43     32.70 o
  11  13   8       45.64       87.88     34.34 o
  12  13   8        6.18       27.66     37.77 o
  13  13   8       28.89       70.91     45.41 o
  14  13   8       54.23       54.79     57.02 o
  15  13   8        7.48       41.96     62.00 o
  16  13   8       57.86       73.54    105.24 o
 -16  14   8      101.18      135.82     61.66 o
 -15  14   8       28.53       78.23     61.04 o
 -14  14   8       23.11       54.25     49.90 o
 -13  14   8       44.82       44.96     44.33 o
 -12  14   8      137.71      120.50     50.68 o
 -11  14   8      388.39      434.55     43.00 o
 -10  14   8      170.60      194.18     32.11 o
  -9  14   8        8.86       33.43     22.90 o
  -8  14   8       31.68       58.50     24.91 o
  -7  14   8        1.96       26.32     19.60 o
  -6  14   8       15.99       41.72     20.00 o
  -5  14   8      106.34       78.96     24.22 o
  -4  14   8      126.62       72.91     19.93 o
  -3  14   8        3.01       34.78     20.68 o
  -2  14   8      853.05      878.57     44.98 o
  -1  14   8      284.83      266.54     25.62 o
   0  14   8       11.62       26.45     14.94 o
   1  14   8       92.82      124.77     20.76 o
   2  14   8       39.15       46.30     16.51 o
   3  14   8      130.92       97.25     18.46 o
   4  14   8       53.46       51.41     15.62 o
   5  14   8      374.86      387.94     32.98 o
   6  14   8       48.75       83.61     25.89 o
   7  14   8      133.30      128.27     31.14 o
   8  14   8       75.67       76.39     26.66 o
   9  14   8      173.33      198.85     41.56 o
  10  14   8      417.08      477.81     49.22 o
  11  14   8       85.83       76.57     42.07 o
  12  14   8      186.65      283.33     54.73 o
  13  14   8       73.09      100.97     47.18 o
  14  14   8       30.69       57.65     46.73 o
  15  14   8       50.91       60.67     65.28 o
 -16  15   8        6.19       50.49     93.68 o
 -15  15   8        2.96       91.29     67.72 o
 -14  15   8       55.06       86.68     67.99 o
 -13  15   8        6.03       41.46     48.72 o
 -12  15   8       83.58       77.19     44.07 o
 -11  15   8       46.44       64.19     30.92 o
 -10  15   8       67.93       90.50     30.51 o
  -9  15   8       40.72       34.90     23.58 o
  -8  15   8       32.41       48.17     25.75 o
  -7  15   8        0.26       31.25     21.23 o
  -6  15   8      359.36      259.80     32.53 o
  -5  15   8       23.08       58.15     28.04 o
  -4  15   8       12.87       17.73     19.63 o
  -3  15   8       55.90       40.00     16.56 o
  -2  15   8      202.40      200.47     27.68 o
  -1  15   8      323.42      300.85     29.45 o
   0  15   8       43.81       64.94     19.84 o
   1  15   8      664.47      618.23     29.78 o
   2  15   8      303.97      329.35     28.56 o
   3  15   8       92.40      123.13     32.55 o
   4  15   8        6.66       27.22     22.80 o
   5  15   8      142.30      120.75     36.97 o
   6  15   8       92.70       59.61     42.36 o
   7  15   8        0.72       25.21     34.61 o
   8  15   8       20.45       42.47     28.48 o
   9  15   8       48.99       57.95     34.05 o
  10  15   8       18.97       85.41     40.03 o
  11  15   8        0.73       33.49     34.84 o
  12  15   8       26.34       59.43     42.00 o
  13  15   8      155.38      165.50     53.50 o
  14  15   8        9.98       68.24     43.40 o
  15  15   8        0.09       95.32    106.20 o
 -15  16   8       52.86       57.70     70.24 o
 -14  16   8        0.22       35.17     64.91 o
 -13  16   8        5.12       35.29     44.36 o
 -12  16   8      232.54      217.53     64.48 o
 -11  16   8      193.67      191.16     37.53 o
 -10  16   8       63.45       76.65     30.87 o
  -9  16   8        5.60       27.84     24.30 o
  -8  16   8      109.41      155.18     33.90 o
  -7  16   8      177.63      144.63     33.90 o
  -6  16   8       72.08       62.67     22.44 o
  -5  16   8      814.95      772.14     40.86 o
  -4  16   8      193.57      128.90     25.45 o
  -3  16   8       98.76       76.08     23.29 o
  -2  16   8      309.49      303.27     30.89 o
  -1  16   8     1033.89     1056.98     36.27 o
   0  16   8      390.92      373.40     30.11 o
   1  16   8      325.01      302.33     32.18 o
   2  16   8      799.70      837.14     36.98 o
   3  16   8      550.55      536.74     50.17 o
   4  16   8      121.25       93.48     34.27 o
   5  16   8      622.87      562.85     50.06 o
   6  16   8      187.87      166.12     41.00 o
   7  16   8      270.25      258.86     52.44 o
   8  16   8      363.95      315.36     52.89 o
   9  16   8      310.95      285.62     68.49 o
  10  16   8      471.37      590.84     80.57 o
  11  16   8       10.84       43.83     46.26 o
  12  16   8       95.48      143.68     72.56 o
  13  16   8      178.42      171.37     64.32 o
  14  16   8      222.26      263.08    101.56 o
 -14  17   8      312.23      488.35     98.49 o
 -13  17   8      121.60      101.74     52.81 o
 -12  17   8        1.30       36.53     49.75 o
 -11  17   8       34.42       87.64     35.55 o
 -10  17   8       74.60       96.11     32.49 o
  -9  17   8      283.11      249.57     37.65 o
  -8  17   8      376.73      451.59     42.34 o
  -7  17   8      327.77      310.70     41.18 o
  -6  17   8        2.57       44.24     23.50 o
  -5  17   8      124.98      113.32     30.69 o
  -4  17   8       45.08       32.31     22.19 o
  -3  17   8        7.23       25.80     19.52 o
  -2  17   8        3.17       38.23     21.82 o
  -1  17   8       68.53       67.72     24.70 o
   0  17   8       11.72       30.80     21.15 o
   1  17   8      120.41      115.01     28.15 o
   2  17   8       12.97       42.35     27.12 o
   3  17   8        5.88       26.73     25.32 o
   4  17   8       45.75       59.68     37.18 o
   5  17   8      218.28      186.10     42.02 o
   6  17   8      100.43       64.38     35.72 o
   7  17   8       17.50       31.29     28.90 o
   8  17   8       20.84       55.52     43.01 o
   9  17   8       49.35       69.88     60.35 o
  10  17   8      144.01      202.63     70.87 o
  11  17   8      149.34      115.47     63.36 o
  12  17   8       58.01       56.91     52.62 o
  13  17   8       44.24       76.76     64.30 o
  14  17   8       39.21       67.10    107.59 o
 -14  18   8        8.56       51.27     87.31 o
 -13  18   8       16.46       35.58     50.69 o
 -12  18   8       40.74       47.49     51.57 o
 -11  18   8       16.01       29.63     36.80 o
 -10  18   8      133.69      149.99     41.32 o
  -9  18   8       68.82       70.05     31.62 o
  -8  18   8       13.60       42.54     28.46 o
  -7  18   8        1.27       31.36     32.10 o
  -6  18   8       88.72       98.52     31.65 o
  -5  18   8       98.11       58.44     24.80 o
  -4  18   8       66.26      100.59     36.81 o
  -3  18   8      255.70      205.70     33.02 o
  -2  18   8       42.11       75.40     28.78 o
  -1  18   8       27.16       26.00     21.69 o
   0  18   8       83.94       76.66     28.42 o
   1  18   8      403.05      363.27     32.28 o
   2  18   8      138.73      176.58     58.20 o
   3  18   8       31.49       38.70     29.02 o
   4  18   8       56.17       51.10     35.82 o
   5  18   8        4.14       41.23     31.00 o
   6  18   8        4.58       34.68     27.39 o
   7  18   8        5.15       16.28     29.32 o
   8  18   8       65.78       58.79     36.74 o
   9  18   8        0.20       46.21     38.29 o
  10  18   8       33.15       77.55     57.90 o
  11  18   8       56.02       64.95     55.51 o
  12  18   8        2.57       41.05     62.74 o
  13  18   8        0.97       40.71     85.01 o
 -13  19   8       33.85       50.65     62.05 o
 -12  19   8       24.61       39.90     56.62 o
 -11  19   8       46.92       43.31     41.80 o
 -10  19   8        8.84       52.99     41.05 o
  -9  19   8      118.56      126.16     40.84 o
  -8  19   8      165.23      159.85     39.35 o
  -7  19   8      103.54      167.74     39.43 o
  -6  19   8       37.41       73.93     35.38 o
  -5  19   8        0.31       38.91     24.98 o
  -4  19   8       57.71       67.00     29.80 o
  -3  19   8      169.92      178.69     36.26 o
  -2  19   8      712.69      664.09     44.59 o
  -1  19   8      161.17      148.93     29.97 o
   0  19   8       24.84       42.75     25.02 o
   1  19   8        6.57       32.08     29.37 o
   2  19   8       35.96       65.58     34.37 o
   3  19   8       41.67       41.24     29.34 o
   4  19   8       81.55       60.31     32.08 o
   5  19   8      128.37       98.80     36.25 o
   6  19   8        9.96       39.31     32.13 o
   7  19   8       12.27       26.26     35.41 o
   8  19   8       23.28       40.05     40.94 o
   9  19   8      173.65      165.79     55.15 o
  10  19   8       83.40      111.22     47.13 o
  11  19   8      206.12      239.07     66.45 o
  12  19   8       83.20       68.06     81.68 o
 -12  20   8       10.89       62.19     73.21 o
 -11  20   8       38.35       29.58     43.48 o
 -10  20   8      153.20      156.46     44.36 o
  -9  20   8      132.60      139.57     42.10 o
  -8  20   8      124.91      177.06     44.50 o
  -7  20   8      308.32      474.00     53.58 o
  -6  20   8      418.72      480.99     50.83 o
  -5  20   8      561.08      599.91     49.05 o
  -4  20   8      670.92      637.58     47.52 o
  -3  20   8      457.88      559.11     42.37 o
  -2  20   8      768.16      840.42     48.63 o
  -1  20   8      534.49      549.57     42.66 o
   0  20   8      831.08      905.67     52.27 o
   1  20   8      561.69      684.78     78.82 o
   2  20   8      333.77      383.93     51.95 o
   3  20   8      157.26      192.91     46.63 o
   4  20   8      489.75      487.59     54.64 o
   5  20   8      409.12      453.64     65.52 o
   6  20   8       94.04      137.43     43.84 o
   7  20   8       84.02      106.14     45.63 o
   8  20   8      110.65       96.06     45.78 o
   9  20   8       21.04       53.66     43.53 o
  10  20   8       77.89      140.81     58.60 o
  11  20   8      185.30      152.57     95.83 o
 -11  21   8        6.14       24.36     53.13 o
 -10  21   8       84.36       80.46     47.04 o
  -9  21   8        1.54       52.06     31.07 o
  -8  21   8      105.65       88.49     37.13 o
  -7  21   8        1.35       49.55     32.33 o
  -6  21   8        1.65       55.43     34.11 o
  -5  21   8       26.78       68.04     37.61 o
  -4  21   8       24.58       46.96     33.09 o
  -3  21   8       59.47       75.73     33.40 o
  -2  21   8        0.37       42.32     27.61 o
  -1  21   8        0.58       29.10     28.29 o
   0  21   8        1.37       27.94     40.78 o
   1  21   8        7.64       84.65     60.92 o
   2  21   8        4.59       31.07     33.51 o
   3  21   8       23.23       34.47     30.72 o
   4  21   8       34.27       43.40     38.82 o
   5  21   8      119.16      165.53     55.98 o
   6  21   8      120.41      171.61     53.55 o
   7  21   8       57.41       78.78     46.60 o
   8  21   8        7.82       43.22     46.53 o
   9  21   8       19.10       54.11     46.85 o
  10  21   8       15.11       62.47    102.60 o
 -10  22   8        1.88       42.94     46.69 o
  -9  22   8        5.93       48.49     37.16 o
  -8  22   8       15.25       46.83     37.20 o
  -7  22   8        6.21       58.95     39.01 o
  -6  22   8        5.65       44.31     35.81 o
  -5  22   8       20.06       56.24     33.90 o
  -4  22   8       39.18       81.18     36.37 o
  -3  22   8       23.99       40.67     28.96 o
  -2  22   8        6.17       31.59     28.95 o
  -1  22   8       14.13       39.42     29.70 o
   0  22   8        4.26       70.50     55.84 o
   1  22   8        4.70       30.85     34.28 o
   2  22   8        0.88       59.16     43.69 o
   3  22   8       17.48       58.50     41.15 o
   4  22   8       30.10       54.88     40.68 o
   5  22   8       81.96      128.99     58.23 o
   6  22   8       55.78       55.16     43.20 o
   7  22   8       18.59       67.63     44.17 o
   8  22   8        6.05       33.22     43.29 o
 -10  23   8       51.61       16.11     82.99 o
  -9  23   8        4.56       50.50     43.36 o
  -8  23   8       23.32       56.57     41.82 o
  -7  23   8       68.49      101.73     51.25 o
  -6  23   8        7.24       65.87     40.84 o
  -5  23   8       29.34       54.23     38.14 o
  -4  23   8       38.88       37.43     32.43 o
  -3  23   8        1.59       55.88     35.71 o
  -2  23   8        5.87       49.14     33.80 o
  -1  23   8        2.69       17.08     42.50 o
   0  23   8       35.23       74.06     39.35 o
   1  23   8       34.67       55.27     38.99 o
   2  23   8       18.14       32.85     42.63 o
   3  23   8        8.58       29.61     40.44 o
   4  23   8       63.77       69.73     45.11 o
   5  23   8       48.29       82.02     48.52 o
   6  23   8       58.05       78.07     46.52 o
   7  23   8       35.19       66.10     47.06 o
  -9  24   8       41.24       28.32     74.67 o
  -8  24   8       16.56       36.43     40.31 o
  -7  24   8        2.49       66.78     47.93 o
  -6  24   8       46.30       71.30     41.65 o
  -5  24   8       80.11      103.99     47.14 o
  -4  24   8       62.77       71.08     36.52 o
  -3  24   8       70.20       67.09     40.49 o
  -2  24   8       80.47       69.85     47.97 o
  -1  24   8      102.69      147.73     61.67 o
   0  24   8       73.06       84.98     46.60 o
   1  24   8       99.81      108.30     48.96 o
   2  24   8       10.29       60.99     48.68 o
   3  24   8       66.73       57.33     42.01 o
   4  24   8       65.81       89.85     50.95 o
   5  24   8       19.12       58.02     42.30 o
   6  24   8       28.18       49.91     74.00 o
  -8  25   8       20.37       33.41    105.27 o
  -7  25   8       91.89      105.54     61.94 o
  -6  25   8       65.95      111.70     48.79 o
  -5  25   8       36.54       77.44     44.20 o
  -4  25   8        0.76       50.78     47.74 o
  -3  25   8       11.09       45.99     50.79 o
  -2  25   8       10.31       77.61     68.60 o
  -1  25   8       26.65       45.84     41.11 o
   0  25   8       14.16       62.11     51.40 o
   1  25   8       14.12       46.42     44.60 o
   2  25   8       55.77       96.37     53.00 o
   3  25   8        0.40       60.20     51.58 o
   4  25   8        1.23       38.43    101.82 o
  -5  26   8       45.49       91.72     80.98 o
  -4  26   8       57.53       91.35     98.74 o
  -3  26   8       15.45       46.64     97.57 o
  -2  26   8        0.54       19.95     67.85 o
  -1  26   8        6.67       28.47     95.07 o
   0  26   8       15.83       -1.88     74.96 o
 -19   1   9      101.99      206.45     70.57 o
 -18   1   9       96.54       89.49     57.78 o
 -17   1   9      375.04      365.18     69.55 o
 -16   1   9      656.61      740.28     81.02 o
 -15   1   9      629.12      673.59     74.25 o
 -14   1   9        1.31       29.15     28.56 o
 -13   1   9      592.33      608.88     41.79 o
 -12   1   9      333.41      346.11     33.78 o
 -11   1   9        2.27       20.61     15.39 o
 -10   1   9     1895.53     1906.18     44.27 o
  -9   1   9     2002.91     1844.76     41.08 o
  -8   1   9        4.06       30.88     15.85 o
  -7   1   9      105.94       81.12     19.04 o
  -6   1   9       76.43       49.21     16.88 o
  -5   1   9        9.24       22.64     11.49 o
  -4   1   9      216.36      189.63     17.86 o
  -3   1   9      116.13       98.48     14.45 o
  -2   1   9      309.95      343.22     18.15 o
  -1   1   9      321.53      233.89     18.09 o
   0   1   9      304.82      331.94     19.82 o
   1   1   9      356.89      285.04     19.33 o
   2   1   9      558.42      548.85     29.54 o
   3   1   9      508.89      464.13     25.77 o
   4   1   9        4.15       15.40      7.29 o
   5   1   9       78.27       99.95     16.28 o
   6   1   9      189.08      252.44     23.75 o
   7   1   9       14.41       10.69     11.62 o
   8   1   9      188.04      103.21     27.82 o
   9   1   9     1834.56     1930.20     79.27 o
  10   1   9       18.48       24.65     30.21 o
  11   1   9       45.00       45.33     36.82 o
  12   1   9      119.04      153.80     53.05 o
  13   1   9      487.16      617.12     70.93 o
  14   1   9      385.46      329.39     68.81 o
  15   1   9      349.98      373.50     79.95 o
  16   1   9      491.49      584.10     76.49 o
  17   1   9        3.74       40.62     49.39 o
 -19   2   9       96.43      127.51     75.07 o
 -18   2   9      178.39      243.51     70.01 o
 -17   2   9       29.98       34.96     44.42 o
 -16   2   9      184.30      127.90     48.47 o
 -15   2   9      735.52      685.78     64.57 o
 -14   2   9      237.43      240.92     39.63 o
 -13   2   9      556.74      618.54     47.59 o
 -12   2   9     1757.26     1952.15     49.20 o
 -11   2   9       19.73       27.53     20.43 o
 -10   2   9      943.97      869.14     34.93 o
  -9   2   9     3102.27     3323.36     74.40 o
  -8   2   9     1905.34     1933.07     41.21 o
  -7   2   9      370.61      251.28     16.57 o
  -6   2   9     2068.00     1960.56     25.40 o
  -5   2   9      268.32      160.54     11.04 o
  -4   2   9       10.93       16.60      5.66 o
  -3   2   9     8186.68     8409.89     70.81 o
  -2   2   9      463.78      577.24     12.37 o
  -1   2   9     3311.43     3231.18     31.06 o
   0   2   9     3147.27     3117.97     41.55 o
   1   2   9     1254.05     1477.62     45.80 o
   2   2   9     7076.60     8507.95    147.00 o
   3   2   9     2075.16     2022.29     67.31 o
   4   2   9      244.11      151.73     15.24 o
   5   2   9      422.47      356.63     18.51 o
   6   2   9      708.83      605.45     33.15 o
   7   2   9      653.49      610.04     33.53 o
   8   2   9     1590.52     1566.67     42.01 o
   9   2   9     2373.60     2348.99     85.52 o
  10   2   9      290.77      229.90     42.28 o
  11   2   9      188.27      186.06     45.36 o
  12   2   9      417.89      387.30     62.39 o
  13   2   9      128.29      108.37     45.96 o
  14   2   9      187.01      124.87     49.12 o
  15   2   9       57.89       77.74     53.48 o
  16   2   9       43.45       85.12     59.21 o
  17   2   9       37.36       55.82     65.42 o
 -19   3   9       20.51       39.09     57.55 o
 -18   3   9       30.82       29.76     52.98 o
 -17   3   9        5.00       29.04     45.37 o
 -16   3   9       27.56       55.73     46.01 o
 -15   3   9      275.39      289.17     48.70 o
 -14   3   9        2.43       23.55     28.72 o
 -13   3   9     1389.07     1400.59     62.63 o
 -12   3   9       25.16       77.50     32.63 o
 -11   3   9      393.06      411.85     31.70 o
 -10   3   9        0.29       21.90     16.02 o
  -9   3   9       66.40       66.73     14.28 o
  -8   3   9      167.35      138.90     16.00 o
  -7   3   9       25.77       44.15     13.55 o
  -6   3   9       57.09       50.65      8.94 o
  -5   3   9       26.79       22.25      6.83 o
  -4   3   9      776.89      727.60     12.34 o
  -3   3   9     1513.02     1498.00     24.78 o
  -2   3   9      278.26      253.69     11.48 o
  -1   3   9      307.00      390.98     15.56 o
   0   3   9       13.47       11.62      6.04 o
   1   3   9      158.39      134.38     10.24 o
   2   3   9      182.46      178.63     19.42 o
   3   3   9       51.38       82.53     16.03 o
   4   3   9     3132.16     3845.67     64.34 o
   5   3   9       44.36       57.21     12.64 o
   6   3   9      625.67      602.19     23.55 o
   7   3   9      189.53      212.67     19.75 o
   8   3   9       60.69       50.25     16.27 o
   9   3   9      133.33      111.37     30.81 o
  10   3   9     1003.16      811.99     61.00 o
  11   3   9      496.22      434.41     51.28 o
  12   3   9      129.92      121.96     40.42 o
  13   3   9       17.33       26.41     36.38 o
  14   3   9        2.02       51.20     46.40 o
  15   3   9       20.02       46.48     40.50 o
  16   3   9        6.74       86.94     58.92 o
  17   3   9        1.94       18.22     47.56 o
 -19   4   9      151.13      189.80     69.87 o
 -18   4   9       15.12       62.74     59.02 o
 -17   4   9        6.76       38.65     53.73 o
 -16   4   9      126.51       89.55     47.81 o
 -15   4   9      411.56      451.90     52.39 o
 -14   4   9       91.57       62.64     30.16 o
 -13   4   9      561.34      587.31     53.63 o
 -12   4   9      723.69      733.74     47.90 o
 -11   4   9      321.13      352.75     30.95 o
 -10   4   9      820.43      856.92     37.56 o
  -9   4   9     1149.58     1033.60     31.07 o
  -8   4   9     4944.00     5123.16     58.06 o
  -7   4   9     2588.52     2721.19     39.40 o
  -6   4   9       11.05       31.93     10.34 o
  -5   4   9      458.88      391.90     12.46 o
  -4   4   9       82.27       51.23      9.59 o
  -3   4   9      237.74      281.09     12.88 o
  -2   4   9     1065.89     1004.55     21.79 o
  -1   4   9      369.14      451.55     17.84 o
   0   4   9     1284.48     1538.91     44.98 o
   1   4   9     3479.17     3810.92     33.37 o
   2   4   9     1551.03     1623.49     30.33 o
   3   4   9     4138.81     4493.99     78.70 o
   4   4   9      736.59      888.19     38.66 o
   5   4   9      363.49      397.28     19.83 o
   6   4   9        1.40       11.91     10.96 o
   7   4   9      118.06       69.93     16.21 o
   8   4   9      827.37      801.30     29.60 o
   9   4   9     1014.81     1017.46     42.77 o
  10   4   9       13.23       37.09     26.19 o
  11   4   9      104.44       83.15     36.70 o
  12   4   9      125.02      119.91     40.76 o
  13   4   9       23.13       18.71     35.21 o
  14   4   9       66.41       70.31     47.19 o
  15   4   9       23.41       82.99     58.31 o
  16   4   9       16.82       58.87     53.93 o
  17   4   9        0.95       57.14     63.30 o
 -19   5   9       32.88       60.13     56.94 o
 -18   5   9      218.42      291.82     80.19 o
 -17   5   9       16.92       32.27     42.70 o
 -16   5   9      223.68      244.90     50.65 o
 -15   5   9       79.53       64.84     37.80 o
 -14   5   9      366.12      360.45     44.52 o
 -13   5   9       46.85       31.17     22.76 o
 -12   5   9       71.04       57.73     22.58 o
 -11   5   9     1283.53     1177.20     48.18 o
 -10   5   9      451.14      372.39     29.87 o
  -9   5   9      833.86      783.87     27.36 o
  -8   5   9      724.25      640.31     23.67 o
  -7   5   9     2695.74     2801.14     30.85 o
  -6   5   9      335.29      322.44     15.08 o
  -5   5   9      151.74      195.49     14.26 o
  -4   5   9      108.16       76.41     10.91 o
  -3   5   9      520.03      508.98     16.51 o
  -2   5   9      776.97      803.12     29.13 o
  -1   5   9      311.16      361.10     35.63 o
   0   5   9       11.74       33.75      9.90 o
   1   5   9     4475.18     4671.03     64.33 o
   2   5   9     1833.78     1461.77     16.69 o
   3   5   9     1053.81     1076.95     38.29 o
   4   5   9     1051.85     1011.65     36.64 o
   5   5   9       98.28       78.21     17.01 o
   6   5   9      295.22      296.77     22.09 o
   7   5   9      495.51      441.09     27.67 o
   8   5   9     2224.48     2441.35    129.66 o
   9   5   9      947.58      911.74     53.92 o
  10   5   9      469.40      367.50     31.11 o
  11   5   9      352.82      351.69     44.03 o
  12   5   9      913.56      937.80     60.18 o
  13   5   9      399.86      381.58     58.77 o
  14   5   9      127.01      183.96     62.33 o
  15   5   9      369.89      397.00     71.41 o
  16   5   9      216.33      183.88     61.58 o
  17   5   9       82.60       87.16     58.62 o
 -19   6   9       13.48       66.89     87.80 o
 -18   6   9        1.47       43.37     54.61 o
 -17   6   9        0.73       33.77     47.17 o
 -16   6   9      303.52      333.06     48.84 o
 -15   6   9      378.57      351.82     47.27 o
 -14   6   9       17.68       18.36     27.33 o
 -13   6   9        6.40       29.95     26.68 o
 -12   6   9      233.02      185.46     33.92 o
 -11   6   9      329.61      304.22     41.62 o
 -10   6   9      175.99      121.36     22.60 o
  -9   6   9     4632.04     4995.26     76.81 o
  -8   6   9     1446.04     1523.38     33.27 o
  -7   6   9     2699.83     2787.97     72.46 o
  -6   6   9     2321.95     2299.84     55.49 o
  -5   6   9     1652.62     1823.93     26.59 o
  -4   6   9      296.97      329.01     16.57 o
  -3   6   9     2174.00     2335.05     54.22 o
  -2   6   9     1259.97     1207.69     30.68 o
  -1   6   9     1018.98     1038.74     31.65 o
   0   6   9     8183.46     8245.08    137.45 o
   1   6   9    13026.83    13477.05    153.58 o
   2   6   9      407.57      408.07     21.42 o
   3   6   9       17.20       47.73     16.79 o
   4   6   9      525.24      456.84     25.03 o
   5   6   9     1321.12     1239.70     47.12 o
   6   6   9      200.41      180.73     21.98 o
   7   6   9       65.40       48.95     14.35 o
   8   6   9      203.81      200.64     22.13 o
   9   6   9      220.44      139.00     26.65 o
  10   6   9      320.07      335.29     37.89 o
  11   6   9       37.86       53.53     33.47 o
  12   6   9       22.99       47.54     33.14 o
  13   6   9       17.99       34.69     29.51 o
  14   6   9      174.62      186.82     64.99 o
  15   6   9       10.15       29.19     43.00 o
  16   6   9       44.63       56.12     52.78 o
  17   6   9        1.74       69.43     63.56 o
 -18   7   9        3.53       41.10     55.35 o
 -17   7   9       41.95      104.52     50.12 o
 -16   7   9       93.09       89.48     43.67 o
 -15   7   9       86.40       50.11     41.72 o
 -14   7   9        0.42       46.01     28.78 o
 -13   7   9      527.93      495.81     47.39 o
 -12   7   9      300.91      281.74     53.76 o
 -11   7   9       30.82       43.88     24.94 o
 -10   7   9      298.14      236.24     26.15 o
  -9   7   9       63.90       70.64     20.04 o
  -8   7   9      105.79       95.75     18.04 o
  -7   7   9      625.86      584.38     24.91 o
  -6   7   9      747.45      781.32     24.16 o
  -5   7   9      221.54      218.80     17.84 o
  -4   7   9      643.72      615.23     21.17 o
  -3   7   9      290.06      336.21     19.02 o
  -2   7   9      342.05      296.97     17.08 o
  -1   7   9     1829.52     1949.03     39.21 o
   0   7   9        0.66      108.17     23.84 o
   1   7   9     4719.61     4835.27     52.77 o
   2   7   9      300.67      276.35     12.93 o
   3   7   9      328.16      274.29     20.74 o
   4   7   9      742.41      751.42     27.58 o
   5   7   9       89.34       75.21     15.56 o
   6   7   9       73.86       56.82     14.97 o
   7   7   9       73.08       69.96     14.44 o
   8   7   9       38.02       39.28     20.90 o
   9   7   9       46.50       46.64     22.79 o
  10   7   9        0.95       35.52     23.88 o
  11   7   9        3.32       28.68     25.33 o
  12   7   9      113.97      108.44     38.91 o
  13   7   9        0.56       49.34     32.03 o
  14   7   9       16.73       29.17     33.60 o
  15   7   9        1.26       65.54     56.01 o
  16   7   9       90.12       68.72     49.09 o
  17   7   9        0.29       41.53     61.11 o
 -18   8   9        1.05       51.57    101.54 o
 -17   8   9       30.49      112.87     68.15 o
 -16   8   9      399.33      332.62     65.31 o
 -15   8   9       26.96       71.42     52.37 o
 -14   8   9      364.23      384.68     63.64 o
 -13   8   9      729.65      702.48     61.05 o
 -12   8   9      124.35      104.92     43.80 o
 -11   8   9      250.71      234.90     37.14 o
 -10   8   9      982.76      943.48     53.08 o
  -9   8   9      234.22      220.31     22.78 o
  -8   8   9     2970.30     3025.45     62.41 o
  -7   8   9     5898.08     6409.58    129.98 o
  -6   8   9     2042.62     2033.27     33.09 o
  -5   8   9     3455.35     3650.68     77.02 o
  -4   8   9     2613.00     2755.74     55.81 o
  -3   8   9     2676.72     2766.56     38.44 o
  -2   8   9     5882.92     5680.98     40.20 o
  -1   8   9    13108.16    13766.27    126.96 o
   0   8   9    12600.09    13340.50    133.35 o
   1   8   9     6274.52     6712.53     53.12 o
   2   8   9     1793.86     1789.19     26.04 o
   3   8   9      401.94      317.24     11.48 o
   4   8   9     2032.01     2337.76     40.72 o
   5   8   9      811.68      742.75     27.38 o
   6   8   9     1572.20     1354.91     32.74 o
   7   8   9      776.07      761.62     35.24 o
   8   8   9       48.12       49.60     22.71 o
   9   8   9        5.92       23.48     19.27 o
  10   8   9       33.03       70.99     26.75 o
  11   8   9       52.67       79.91     29.91 o
  12   8   9       30.15       77.45     37.25 o
  13   8   9       11.89       51.80     38.51 o
  14   8   9       33.12       46.64     40.20 o
  15   8   9        6.66       52.00     43.45 o
  16   8   9       10.18       50.84     57.64 o
  17   8   9        5.67       34.90     73.63 o
 -18   9   9        7.37       62.80     73.04 o
 -17   9   9      217.20      206.18     77.40 o
 -16   9   9       20.50       48.25     54.93 o
 -15   9   9      218.71      238.72     67.20 o
 -14   9   9      404.92      387.42     64.94 o
 -13   9   9       42.62       90.10     55.26 o
 -12   9   9       35.14       59.43     40.66 o
 -11   9   9       63.60       77.09     46.18 o
 -10   9   9      106.41       88.56     22.27 o
  -9   9   9        0.47       20.01     16.11 o
  -8   9   9        7.01       34.97     15.02 o
  -7   9   9        1.73       17.99     13.89 o
  -6   9   9       95.23       70.97     13.53 o
  -5   9   9       10.77       37.49     14.07 o
  -4   9   9      721.00      616.96     24.83 o
  -3   9   9       43.88       36.46     11.96 o
  -2   9   9      327.33      301.78     17.67 o
  -1   9   9     1688.19     1683.62     30.23 o
   0   9   9      263.50      273.38     16.60 o
   1   9   9      326.82      337.91     19.66 o
   2   9   9     1751.14     1876.09     38.79 o
   3   9   9     1160.33     1083.85     29.81 o
   4   9   9       77.68      100.03     19.30 o
   5   9   9     2754.70     2791.64     47.03 o
   6   9   9     1448.94     1474.64     33.30 o
   7   9   9      151.19      123.64     24.46 o
   8   9   9      233.93      214.63     30.04 o
   9   9   9      435.69      407.24     32.70 o
  10   9   9      210.14      228.84     33.52 o
  11   9   9      182.49      224.69     34.16 o
  12   9   9      762.09      866.39     62.17 o
  13   9   9      391.66      410.31     57.59 o
  14   9   9      365.53      477.46     63.10 o
  15   9   9      308.42      398.81     65.53 o
  16   9   9       54.09       57.54     64.45 o
  17   9   9      140.30      233.41    135.09 o
 -18  10   9       19.15       44.60     90.13 o
 -17  10   9       22.52       61.59     56.23 o
 -16  10   9       63.86       90.34     52.85 o
 -15  10   9       72.65       81.88     42.90 o
 -14  10   9        3.35       36.05     48.81 o
 -13  10   9       99.80       66.11     33.44 o
 -12  10   9       20.30       49.26     38.02 o
 -11  10   9      192.43      159.11     39.29 o
 -10  10   9      112.77      131.32     28.19 o
  -9  10   9       54.09       75.87     23.82 o
  -8  10   9      180.42      161.01     25.18 o
  -7  10   9       76.09       99.64     20.65 o
  -6  10   9      324.75      317.80     29.88 o
  -5  10   9     1218.04     1238.41     42.96 o
  -4  10   9       11.55       34.92     13.71 o
  -3  10   9      412.67      412.95     18.57 o
  -2  10   9      238.89      231.40     19.29 o
  -1  10   9      490.33      449.63     19.99 o
   0  10   9      167.14      189.36     16.95 o
   1  10   9      308.14      328.75     19.30 o
   2  10   9      102.09      106.54     13.15 o
   3  10   9       19.41       26.57     10.96 o
   4  10   9       97.37       66.21     15.33 o
   5  10   9       43.62       87.51     19.95 o
   6  10   9       44.74       32.96     19.43 o
   7  10   9      456.51      450.91     32.78 o
   8  10   9      648.74      543.60     34.09 o
   9  10   9       30.22       22.27     21.14 o
  10  10   9       24.11       31.00     23.00 o
  11  10   9        2.51       38.63     22.54 o
  12  10   9       70.09       70.74     27.16 o
  13  10   9        5.33       43.90     36.62 o
  14  10   9       29.58       64.51     41.53 o
  15  10   9        1.75       46.07     45.29 o
  16  10   9       24.06       64.80     52.70 o
 -18  11   9      157.81      121.61    101.92 o
 -17  11   9      402.43      495.95     80.59 o
 -16  11   9       36.42       68.06     62.83 o
 -15  11   9       41.09       60.41     52.40 o
 -14  11   9       78.92       87.72     56.41 o
 -13  11   9        7.23       51.32     42.90 o
 -12  11   9       20.89       18.31     32.42 o
 -11  11   9      525.08      435.52     59.71 o
 -10  11   9        0.48       27.31     19.53 o
  -9  11   9       71.99       70.77     21.60 o
  -8  11   9      876.09      798.86     32.70 o
  -7  11   9      100.63       68.16     13.88 o
  -6  11   9        1.78       22.48     14.51 o
  -5  11   9       30.47       31.48     16.11 o
  -4  11   9      155.03      162.56     18.41 o
  -3  11   9      171.80      128.43     14.35 o
  -2  11   9        1.42       26.38     10.70 o
  -1  11   9      365.58      370.97     43.50 o
   0  11   9      336.24      273.81     16.36 o
   1  11   9      530.38      517.37     20.97 o
   2  11   9        4.12       29.29     10.90 o
   3  11   9      965.88      970.35     28.57 o
   4  11   9       90.61       84.15     18.95 o
   5  11   9       32.50       65.24     18.76 o
   6  11   9      182.45      136.43     28.90 o
   7  11   9       79.84       68.00     23.42 o
   8  11   9       83.56       86.02     24.04 o
   9  11   9        8.70       30.77     22.72 o
  10  11   9       16.45      157.56     69.20 o
  11  11   9       59.49       64.88     28.81 o
  12  11   9      223.41      204.77     42.66 o
  13  11   9      207.30      226.34     49.08 o
  14  11   9      247.54      191.53     51.48 o
  15  11   9      132.39      122.87     58.14 o
  16  11   9       53.18       95.90     89.70 o
 -17  12   9      139.14      237.72    107.18 o
 -16  12   9      297.42      342.04     63.18 o
 -15  12   9      295.75      407.18     80.49 o
 -14  12   9      377.34      467.37     65.77 o
 -13  12   9      296.47      385.88     71.80 o
 -12  12   9      468.58      446.21     63.91 o
 -11  12   9      332.84      349.63     55.83 o
 -10  12   9      297.60      289.17     33.86 o
  -9  12   9      759.65      837.68     43.95 o
  -8  12   9      458.27      507.18     33.83 o
  -7  12   9       63.38       82.98     22.20 o
  -6  12   9      230.18      242.46     22.39 o
  -5  12   9       62.01       50.11     19.11 o
  -4  12   9       51.60       57.78     19.83 o
  -3  12   9       23.25       39.62     16.52 o
  -2  12   9      922.35      873.41     32.48 o
  -1  12   9      690.22      604.86     28.11 o
   0  12   9       29.64       35.53     11.07 o
   1  12   9     1166.30     1126.31     26.38 o
   2  12   9      664.57      636.39     21.37 o
   3  12   9      297.65      330.83     23.86 o
   4  12   9      260.73      224.72     21.82 o
   5  12   9     1358.09     1241.73     40.47 o
   6  12   9      632.32      688.22     46.26 o
   7  12   9      518.34      422.96     30.84 o
   8  12   9      902.97      826.69     44.25 o
   9  12   9      272.63      283.73     31.72 o
  10  12   9      395.00      435.28     44.31 o
  11  12   9       52.57       55.22     26.94 o
  12  12   9      190.29      207.67     44.54 o
  13  12   9      330.90      386.20     70.67 o
  14  12   9        7.32       33.09     48.47 o
  15  12   9       86.97       82.46     63.92 o
  16  12   9       37.26       36.01     70.87 o
 -17  13   9       12.98       47.64     71.29 o
 -16  13   9       26.90       58.94     58.79 o
 -15  13   9        0.16       43.14     51.93 o
 -14  13   9       67.62       75.98     51.81 o
 -13  13   9      171.85      114.93     56.81 o
 -12  13   9       33.06       36.30     42.44 o
 -11  13   9        7.17       24.06     40.63 o
 -10  13   9        4.32       32.28     24.51 o
  -9  13   9        0.50       18.00     20.14 o
  -8  13   9       46.82       64.66     24.90 o
  -7  13   9      100.90       87.51     22.46 o
  -6  13   9      643.94      559.41     29.25 o
  -5  13   9     1243.65     1139.12     38.93 o
  -4  13   9      409.53      350.13     25.54 o
  -3  13   9        0.06       23.08     15.08 o
  -2  13   9     1375.52     1242.69     39.03 o
  -1  13   9     1561.40     1471.82     39.85 o
   0  13   9        7.24       28.41     14.13 o
   1  13   9      686.84      623.56     25.30 o
   2  13   9      355.78      308.22     18.63 o
   3  13   9      186.92      188.64     18.82 o
   4  13   9        1.49       20.56     13.75 o
   5  13   9      392.03      365.56     35.54 o
   6  13   9       77.93       55.44     19.44 o
   7  13   9        1.89       39.34     19.96 o
   8  13   9       50.42       46.21     24.46 o
   9  13   9      107.66      113.07     34.85 o
  10  13   9      198.26      231.76     39.62 o
  11  13   9        3.65       31.32     31.51 o
  12  13   9       11.72       50.25     37.54 o
  13  13   9       13.82       65.39     42.80 o
  14  13   9       11.31       56.26     46.25 o
  15  13   9        4.52       38.66     65.99 o
 -16  14   9       15.78       66.87     70.59 o
 -15  14   9      161.12      172.78     75.79 o
 -14  14   9        4.87       34.54     52.15 o
 -13  14   9       21.33       29.05     43.40 o
 -12  14   9      207.03      172.22     53.38 o
 -11  14   9       62.58      100.35     57.32 o
 -10  14   9        3.65       15.16     21.35 o
  -9  14   9        2.39       32.80     20.66 o
  -8  14   9        2.71       28.27     19.03 o
  -7  14   9      184.71      139.84     25.43 o
  -6  14   9        8.47       25.37     19.03 o
  -5  14   9        6.13       39.42     21.43 o
  -4  14   9        4.44       21.73     17.61 o
  -3  14   9      432.16      285.87     28.64 o
  -2  14   9        4.92       18.09     16.17 o
  -1  14   9      122.68      112.06     24.56 o
   0  14   9       94.63       69.15     17.42 o
   1  14   9      217.10      234.42     21.74 o
   2  14   9      483.85      440.80     24.01 o
   3  14   9       78.87       90.94     20.89 o
   4  14   9       96.43       89.82     22.64 o
   5  14   9      914.87      935.05     37.92 o
   6  14   9      162.14      139.10     23.93 o
   7  14   9       28.24       64.43     28.19 o
   8  14   9      451.11      469.30     49.71 o
   9  14   9      140.69      122.63     34.74 o
  10  14   9      192.78      236.28     50.18 o
  11  14   9        0.61       43.93     37.14 o
  12  14   9        6.87       41.72     33.65 o
  13  14   9      203.15      251.45     54.43 o
  14  14   9       60.34       77.34     58.60 o
  15  14   9       77.67      149.59    105.02 o
 -16  15   9        4.83       63.03     68.47 o
 -15  15   9       30.99       60.83     60.77 o
 -14  15   9      300.69      317.11     77.46 o
 -13  15   9      147.70      176.57     64.00 o
 -12  15   9        0.58       34.43     50.70 o
 -11  15   9       64.25       65.54     46.80 o
 -10  15   9       38.56       52.57     26.19 o
  -9  15   9      134.47      116.84     31.82 o
  -8  15   9      193.90      163.28     32.69 o
  -7  15   9        0.17       33.77     22.38 o
  -6  15   9       12.08       28.25     19.49 o
  -5  15   9       19.12       34.64     23.08 o
  -4  15   9       19.06       31.24     17.24 o
  -3  15   9       66.94       68.86     19.89 o
  -2  15   9       72.30       60.37     19.73 o
  -1  15   9      285.01      256.02     26.99 o
   0  15   9      911.13      843.37     30.26 o
   1  15   9       94.41      109.64     20.70 o
   2  15   9      266.91      317.22     30.94 o
   3  15   9       13.55       46.31     19.96 o
   4  15   9      194.26      235.52     38.13 o
   5  15   9      664.40      594.26     55.85 o
   6  15   9       31.02       38.35     32.01 o
   7  15   9      122.77      148.24     49.98 o
   8  15   9       64.18       60.07     42.55 o
   9  15   9      105.11      110.50     40.58 o
  10  15   9      220.23      254.83     47.95 o
  11  15   9       23.64       35.87     36.76 o
  12  15   9       10.02       63.23     44.13 o
  13  15   9       39.38       91.81     54.25 o
  14  15   9      204.32      260.50     80.11 o
  15  15   9      119.83      133.67    115.92 o
 -15  16   9        0.27       62.74     60.10 o
 -14  16   9        6.28       57.33     53.46 o
 -13  16   9        0.43       47.67     51.87 o
 -12  16   9       14.40       34.86     47.15 o
 -11  16   9      177.70      173.59     59.34 o
 -10  16   9      244.22      227.56     42.29 o
  -9  16   9      200.69      215.12     35.84 o
  -8  16   9      245.26      230.30     36.70 o
  -7  16   9      462.51      444.95     39.21 o
  -6  16   9       54.79       65.23     26.81 o
  -5  16   9      195.90      183.45     31.71 o
  -4  16   9       97.75      118.47     26.09 o
  -3  16   9      151.05      181.07     28.24 o
  -2  16   9      292.52      249.43     28.76 o
  -1  16   9       97.94      111.18     22.79 o
   0  16   9      100.86      126.18     23.84 o
   1  16   9      891.85      903.81     42.75 o
   2  16   9       80.70       94.88     32.84 o
   3  16   9       74.50       68.71     37.67 o
   4  16   9      526.52      473.91     54.03 o
   5  16   9      111.01      112.61     39.89 o
   6  16   9       64.18       53.12     28.93 o
   7  16   9       72.19       72.92     48.25 o
   8  16   9       38.84       93.99     53.05 o
   9  16   9        1.54       85.85     53.70 o
  10  16   9        7.98       62.76     49.37 o
  11  16   9        9.67       34.98     49.47 o
  12  16   9        0.07       39.37     49.60 o
  13  16   9        3.33       44.42     61.91 o
 -14  17   9        3.20       65.69     60.09 o
 -13  17   9        6.84       31.80     50.75 o
 -12  17   9        2.37       54.58     63.78 o
 -11  17   9       23.50       19.72     40.78 o
 -10  17   9       38.65       25.00     31.04 o
  -9  17   9       95.74       49.26     28.49 o
  -8  17   9       21.07       52.18     29.50 o
  -7  17   9       13.54       32.69     26.36 o
  -6  17   9        0.45       27.32     21.81 o
  -5  17   9        0.28       41.57     24.47 o
  -4  17   9        2.44       39.50     24.58 o
  -3  17   9      172.43      152.47     30.47 o
  -2  17   9        0.27       32.14     19.48 o
  -1  17   9       13.22       27.55     21.31 o
   0  17   9       43.34       56.65     23.87 o
   1  17   9        4.97       42.73     27.62 o
   2  17   9       10.06       20.31     24.43 o
   3  17   9       23.25       40.22     28.14 o
   4  17   9        1.99       43.94     27.50 o
   5  17   9        2.47       46.34     27.59 o
   6  17   9       18.87       28.49     26.27 o
   7  17   9        4.60       32.43     35.06 o
   8  17   9        1.00       25.60     38.97 o
   9  17   9      195.75      208.46     68.90 o
  10  17   9      135.30      158.96     65.66 o
  11  17   9        3.74       37.76     56.28 o
  12  17   9       14.86       37.22     46.06 o
  13  17   9       50.53       23.83     85.43 o
 -13  18   9       69.57       78.82     64.32 o
 -12  18   9       34.88       37.23     48.77 o
 -11  18   9      257.84      284.65     81.77 o
 -10  18   9      121.03      151.12     49.90 o
  -9  18   9      137.33      127.24     35.32 o
  -8  18   9      327.32      346.21     44.84 o
  -7  18   9      367.40      490.75     48.33 o
  -6  18   9      270.08      261.86     37.44 o
  -5  18   9      485.10      503.38     40.18 o
  -4  18   9      622.63      561.17     41.43 o
  -3  18   9      654.67      652.33     44.11 o
  -2  18   9     1518.62     1564.12     51.64 o
  -1  18   9     1156.62     1108.76     46.25 o
   0  18   9      753.89      719.18     39.63 o
   1  18   9      942.74      969.89     51.43 o
   2  18   9      763.62      782.99     69.45 o
   3  18   9      353.04      311.92     42.29 o
   4  18   9      311.39      284.08     53.40 o
   5  18   9      222.28      207.66     41.82 o
   6  18   9       87.86       98.97     33.84 o
   7  18   9       72.49       69.72     37.62 o
   8  18   9      123.97      153.65     53.65 o
   9  18   9       56.03      101.62     45.98 o
  10  18   9       23.57       72.05     48.74 o
  11  18   9        0.61       66.68     55.39 o
  12  18   9        7.77       19.87     62.27 o
  13  18   9        9.17       27.64     84.55 o
 -13  19   9      130.77      133.16    100.53 o
 -12  19   9        2.87       35.06     54.75 o
 -11  19   9        9.01       16.00     51.54 o
 -10  19   9       64.39       88.54     49.99 o
  -9  19   9       41.56       52.59     35.44 o
  -8  19   9       83.85       71.30     34.30 o
  -7  19   9      324.95      287.78     42.53 o
  -6  19   9       12.00       33.49     28.25 o
  -5  19   9        4.05       49.33     27.82 o
  -4  19   9        7.79       42.32     27.40 o
  -3  19   9       44.56       47.27     29.50 o
  -2  19   9       58.34       89.81     30.36 o
  -1  19   9       40.07       37.49     22.42 o
   0  19   9       11.04       48.85     31.78 o
   1  19   9      127.64      119.27     49.06 o
   2  19   9        4.99       49.90     42.74 o
   3  19   9        9.60       31.57     31.80 o
   4  19   9       41.02       65.15     37.11 o
   5  19   9      175.47      135.32     49.71 o
   6  19   9       76.05       93.16     43.47 o
   7  19   9        5.58       47.98     39.19 o
   8  19   9       53.80       72.14     37.49 o
   9  19   9       29.81       75.68     43.75 o
  10  19   9       74.73      121.57     52.61 o
  11  19   9      225.29      367.02     71.90 o
  12  19   9       98.40       91.24     84.29 o
 -12  20   9        0.43       38.32     51.47 o
 -11  20   9       30.05       53.30     50.88 o
 -10  20   9      132.17      146.63     67.85 o
  -9  20   9        9.52       42.03     41.64 o
  -8  20   9       34.14       53.05     34.00 o
  -7  20   9       51.28       42.64     30.61 o
  -6  20   9        2.83       44.47     28.85 o
  -5  20   9        0.63       26.37     25.55 o
  -4  20   9        2.69       24.37     23.91 o
  -3  20   9       55.55       44.10     27.66 o
  -2  20   9       15.90       57.94     30.09 o
  -1  20   9       44.58       44.71     27.55 o
   0  20   9       17.11       55.77     31.70 o
   1  20   9        8.30       43.57     39.13 o
   2  20   9        2.20       34.72     34.01 o
   3  20   9       27.49       42.20     36.75 o
   4  20   9        0.27       53.19     39.44 o
   5  20   9       51.49      109.68     53.28 o
   6  20   9       18.88       73.16     43.09 o
   7  20   9        2.25       24.66     40.46 o
   8  20   9        0.06       56.80     44.09 o
   9  20   9       65.34       88.34     55.84 o
  10  20   9        3.97       52.24     46.52 o
  11  20   9        3.11      141.26    129.41 o
 -11  21   9       76.51      123.71     73.41 o
 -10  21   9        8.89       49.93     48.09 o
  -9  21   9        1.46       51.54     42.23 o
  -8  21   9       89.52       91.80     41.40 o
  -7  21   9       42.73       31.62     33.73 o
  -6  21   9       13.08       39.61     31.54 o
  -5  21   9        1.75       39.53     28.29 o
  -4  21   9        8.65       42.14     32.15 o
  -3  21   9        9.58       51.67     31.46 o
  -2  21   9        1.39       36.70     30.25 o
  -1  21   9        9.74       36.12     32.00 o
   0  21   9       13.97       75.45     48.29 o
   1  21   9        0.69       66.76     56.84 o
   2  21   9        0.17       31.53     31.81 o
   3  21   9      110.87      115.84     47.13 o
   4  21   9      103.29       82.59     40.86 o
   5  21   9      365.37      429.87     59.37 o
   6  21   9      166.11      176.14     51.59 o
   7  21   9        3.48       35.90     45.51 o
   8  21   9       40.51       66.77     43.83 o
   9  21   9        0.27       43.72     48.23 o
  10  21   9       44.05       80.11    111.43 o
 -10  22   9      106.59      155.25     78.43 o
  -9  22   9       65.32       71.53     60.32 o
  -8  22   9       23.45       40.02     38.89 o
  -7  22   9       40.49       65.63     35.13 o
  -6  22   9      231.85      241.02     45.72 o
  -5  22   9      289.62      375.86     47.86 o
  -4  22   9      142.71      119.73     37.99 o
  -3  22   9      158.54      130.26     37.99 o
  -2  22   9       76.76      107.64     44.08 o
  -1  22   9      218.03      173.93     62.36 o
   0  22   9      379.54      500.02     87.34 o
   1  22   9      137.03      136.51     46.72 o
   2  22   9       67.23       54.34     39.86 o
   3  22   9       81.29       74.75     46.10 o
   4  22   9      199.97      207.04     57.55 o
   5  22   9      299.70      344.59     63.55 o
   6  22   9      221.20      278.72     66.48 o
   7  22   9       87.72      130.37     62.02 o
   8  22   9       19.08       30.68     44.38 o
  -9  23   9       20.05       63.54     66.87 o
  -8  23   9       56.47       46.48     43.03 o
  -7  23   9        3.26       46.80     35.46 o
  -6  23   9        0.66       47.27     35.32 o
  -5  23   9        0.63       50.44     35.77 o
  -4  23   9        0.01       53.83     39.62 o
  -3  23   9       17.01       54.80     33.25 o
  -2  23   9       11.89       37.53     39.69 o
  -1  23   9        1.13       35.98     47.67 o
   0  23   9       11.83       69.64     46.84 o
   1  23   9       36.39       46.54     39.10 o
   2  23   9        0.80       58.72     42.46 o
   3  23   9        5.09       48.55     43.33 o
   4  23   9        1.65       48.48     46.42 o
   5  23   9        2.11       54.11     39.88 o
   6  23   9      117.90      173.88     66.32 o
   7  23   9       77.13      104.35    106.72 o
  -8  24   9        1.81       60.08     68.27 o
  -7  24   9        0.48       39.99     44.00 o
  -6  24   9        0.73       50.08     41.02 o
  -5  24   9        4.79       37.65     37.34 o
  -4  24   9        8.15       63.04     39.29 o
  -3  24   9       14.30       51.51     44.88 o
  -2  24   9        1.66       50.28     62.94 o
  -1  24   9       48.04       93.37     52.13 o
   0  24   9       96.48       96.67     48.78 o
   1  24   9       23.43       67.96     44.52 o
   2  24   9        0.31       65.72     48.42 o
   3  24   9       14.20       55.36     53.58 o
   4  24   9       50.42       71.77     53.45 o
   5  24   9       59.59       64.47     58.56 o
  -7  25   9       35.75       41.72     59.14 o
  -6  25   9       28.86       63.50     51.38 o
  -5  25   9        4.63       60.05     50.21 o
  -4  25   9        4.53       48.16     48.68 o
  -3  25   9        2.95       54.38     55.85 o
  -2  25   9       33.72       76.49     65.61 o
  -1  25   9       51.17       46.56     41.26 o
   0  25   9       52.39      123.63     59.83 o
   1  25   9       14.06       42.44     43.44 o
   2  25   9        3.20       40.43     58.73 o
   3  25   9        0.78       43.85     80.80 o
  -4  26   9        7.25       54.20    117.05 o
  -3  26   9        6.49       53.21    105.66 o
  -2  26   9        6.28       70.52    105.10 o
  -1  26   9       11.10       25.28     99.21 o
 -19   0  10      249.13      341.07     98.41 o
 -18   0  10      136.05      119.90     75.82 o
 -17   0  10      309.49      315.39     94.91 o
 -16   0  10      608.88      758.94    119.72 o
 -15   0  10      157.66      185.06     72.28 o
 -14   0  10      861.55      939.25    100.49 o
 -13   0  10      697.47      771.83     61.60 o
 -12   0  10     1514.59     1529.06     86.72 o
 -11   0  10       75.24       38.29     25.04 o
 -10   0  10       18.05       55.25     33.15 o
  -9   0  10     6461.80     7055.90    299.46 o
  -8   0  10     5352.94     5735.45    147.44 o
  -7   0  10      139.11      186.58     29.34 o
  -6   0  10     5201.09     4916.41     79.20 o
  -5   0  10      691.95      579.44     36.43 o
  -4   0  10     2875.01     3298.83     58.20 o
  -3   0  10      884.57      865.12     44.30 o
  -2   0  10     7627.37     9053.36     76.43 o
  -1   0  10       21.77       27.85     24.88 o
   0   0  10     4133.21     4849.25    227.74 o
   1   0  10      156.81      118.16     20.46 o
   2   0  10     3863.59     4061.85    120.91 o
   3   0  10     4728.67     5235.42     72.22 o
   4   0  10      854.63      706.06     25.22 o
   5   0  10     1761.79     1965.17     77.86 o
   6   0  10     2097.34     2119.11     92.25 o
   7   0  10      528.72      414.18     61.70 o
   8   0  10     1191.56     1011.05     83.33 o
   9   0  10     1140.05     1348.98    104.69 o
  10   0  10      431.04      334.16     56.77 o
  11   0  10      423.84      400.01     75.37 o
  12   0  10      685.47      684.83    117.73 o
  13   0  10       24.28       64.32     80.09 o
  14   0  10        9.19       37.93     57.30 o
  15   0  10        8.33       35.27     69.87 o
  16   0  10       15.73       29.81     83.84 o
  17   0  10       40.91       67.92     82.20 o
 -19   1  10      142.54       87.33     52.94 o
 -18   1  10        9.16       57.57     54.17 o
 -17   1  10        2.51       64.56     55.40 o
 -16   1  10      205.50      249.83     62.93 o
 -15   1  10      489.88      475.59     71.79 o
 -14   1  10       14.56       36.89     25.73 o
 -13   1  10      734.98      692.95     39.16 o
 -12   1  10       51.20       75.54     24.98 o
 -11   1  10      194.02      191.73     25.85 o
 -10   1  10      228.99      160.75     22.48 o
  -9   1  10        0.63       22.65     17.29 o
  -8   1  10      156.25      151.94     20.85 o
  -7   1  10       90.40       81.28     20.45 o
  -6   1  10      279.90      225.94     21.14 o
  -5   1  10       12.00       23.37     12.61 o
  -4   1  10      104.48       69.41     15.42 o
  -3   1  10     1022.80     1105.73     30.25 o
  -2   1  10       14.62       25.75      9.85 o
  -1   1  10      112.99       99.46     15.33 o
   0   1  10     1564.53     1527.03     33.16 o
   1   1  10       39.26       22.82     10.97 o
   2   1  10      116.89      159.78     26.12 o
   3   1  10      364.83      334.90     25.24 o
   4   1  10     1139.91     1208.15     30.42 o
   5   1  10      134.53      168.08     19.78 o
   6   1  10      787.06      797.22     33.91 o
   7   1  10      276.75      202.84     39.05 o
   8   1  10      103.86       63.33     25.09 o
   9   1  10     1030.56      992.50     63.78 o
  10   1  10       49.58       65.28     38.32 o
  11   1  10      243.69      196.77     56.75 o
  12   1  10      192.23      224.13     55.86 o
  13   1  10      214.80      201.82     50.66 o
  14   1  10       65.89       49.35     47.25 o
  15   1  10       57.34       81.33     55.81 o
  16   1  10       42.33       43.31     49.65 o
  17   1  10        2.92       46.12     56.21 o
 -19   2  10       41.79       75.34     61.17 o
 -18   2  10      106.27       70.28     49.26 o
 -17   2  10        3.41       48.04     44.94 o
 -16   2  10       23.06       49.39     44.40 o
 -15   2  10      488.63      565.90     72.73 o
 -14   2  10       46.14       61.31     29.97 o
 -13   2  10      253.49      260.78     39.44 o
 -12   2  10       27.04       53.17     24.31 o
 -11   2  10        3.42       20.85     16.92 o
 -10   2  10      502.96      468.27     47.87 o
  -9   2  10        2.97       24.05     15.02 o
  -8   2  10      820.50      770.30     33.45 o
  -7   2  10       26.97       34.60      8.93 o
  -6   2  10       29.12       22.19     14.49 o
  -5   2  10      180.27      184.18     20.60 o
  -4   2  10       57.26      123.84     17.41 o
  -3   2  10      758.10      721.49     29.84 o
  -2   2  10     3409.73     4140.93     57.39 o
  -1   2  10       26.22       32.76     11.84 o
   0   2  10       28.87       57.11     10.32 o
   1   2  10      297.26      363.68     24.73 o
   2   2  10     1308.54     1195.98     39.69 o
   3   2  10      256.21      220.40     18.82 o
   4   2  10        2.64       25.51     11.35 o
   5   2  10      252.03      229.10     17.73 o
   6   2  10       25.95       42.56     15.45 o
   7   2  10      131.94      146.90     20.48 o
   8   2  10      232.90      210.52     41.94 o
   9   2  10      670.90      735.94     67.65 o
  10   2  10       28.73       63.31     39.81 o
  11   2  10      342.03      294.26     55.67 o
  12   2  10      207.82      163.59     49.68 o
  13   2  10       56.68       94.02     59.44 o
  14   2  10       41.77       38.38     46.66 o
  15   2  10        0.00       74.17     59.40 o
  16   2  10       36.16       75.33     60.09 o
  17   2  10        0.54       31.22     54.27 o
 -19   3  10       12.61       41.29     57.10 o
 -18   3  10        3.69       39.80     46.45 o
 -17   3  10       42.13       36.51     50.30 o
 -16   3  10       44.87       45.08     48.00 o
 -15   3  10        6.96       56.44     34.13 o
 -14   3  10       29.73       49.59     28.35 o
 -13   3  10       12.48       73.70     37.90 o
 -12   3  10      254.97      266.41     34.92 o
 -11   3  10       94.65       74.96     27.20 o
 -10   3  10       56.49       78.02     21.36 o
  -9   3  10      300.22      268.50     24.16 o
  -8   3  10     1095.30     1001.10     34.93 o
  -7   3  10      158.61      146.35     12.92 o
  -6   3  10       31.96       27.15      6.36 o
  -5   3  10      315.44      350.82     18.22 o
  -4   3  10      144.78      203.30     12.87 o
  -3   3  10     1459.30     1479.38     29.44 o
  -2   3  10     1387.31     1439.14     19.50 o
  -1   3  10      832.33      663.17     18.90 o
   0   3  10      523.66      419.92     16.25 o
   1   3  10     1207.30     1077.27     40.04 o
   2   3  10     3506.18     3419.66     67.37 o
   3   3  10     1827.77     1657.30     41.79 o
   4   3  10     2061.51     2166.32     68.05 o
   5   3  10     1176.19     1209.63     38.79 o
   6   3  10     2276.00     2253.61     45.46 o
   7   3  10     1202.48     1239.36     58.68 o
   8   3  10     1394.75     1450.68     56.16 o
   9   3  10     2288.58     2420.08    129.48 o
  10   3  10       18.26       16.50     29.84 o
  11   3  10        2.53       45.77     30.47 o
  12   3  10      603.24      615.41     71.49 o
  13   3  10      227.24      276.15     60.56 o
  14   3  10      331.74      327.81     68.11 o
  15   3  10      357.32      399.57     69.30 o
  16   3  10      422.91      576.66     91.40 o
  17   3  10       68.58       78.79     64.31 o
 -19   4  10        7.98       48.58     88.55 o
 -18   4  10       87.13       76.20     58.57 o
 -17   4  10       73.11       81.08     53.85 o
 -16   4  10      246.19      163.57     52.21 o
 -15   4  10     1493.51     1765.35     75.81 o
 -14   4  10      186.07      213.58     40.93 o
 -13   4  10      586.50      617.67     53.11 o
 -12   4  10     1197.10     1251.26     54.68 o
 -11   4  10      512.14      506.96     29.59 o
 -10   4  10     2217.51     2467.00     49.57 o
  -9   4  10     7089.24     7425.00    196.28 o
  -8   4  10     1645.22     1694.84     41.93 o
  -7   4  10     1633.65     1761.24     70.76 o
  -6   4  10      419.67      375.78     12.88 o
  -5   4  10     2836.55     2687.55     42.40 o
  -4   4  10     3154.51     3137.09     46.22 o
  -3   4  10     2798.58     2913.62     41.11 o
  -2   4  10     2395.20     2436.83     25.58 o
  -1   4  10     2743.83     2955.98     30.51 o
   0   4  10      208.28      187.81     14.62 o
   1   4  10       20.89       30.10      8.56 o
   2   4  10      105.64       67.01     16.29 o
   3   4  10        4.71       29.87     13.87 o
   4   4  10       73.09       72.28     14.53 o
   5   4  10       22.86       41.61     12.81 o
   6   4  10      634.24      597.32     25.62 o
   7   4  10      206.73      202.45     18.65 o
   8   4  10       32.93       36.35     15.65 o
   9   4  10        7.26       32.91     19.95 o
  10   4  10        0.28       17.88     21.49 o
  11   4  10        8.74       22.85     36.27 o
  12   4  10       12.87       37.67     39.21 o
  13   4  10       23.81       17.00     38.86 o
  14   4  10        0.19       41.91     45.40 o
  15   4  10        1.78       81.25     50.31 o
  16   4  10        0.09       36.71     51.88 o
  17   4  10       22.92       69.30     60.72 o
 -19   5  10       20.98       37.16     83.07 o
 -18   5  10        4.18       57.40     65.74 o
 -17   5  10       37.17       49.86     53.99 o
 -16   5  10        6.40       31.56     35.76 o
 -15   5  10       92.39       91.94     42.63 o
 -14   5  10       58.05       36.72     27.85 o
 -13   5  10        3.67       31.40     28.84 o
 -12   5  10      600.62      571.99     46.83 o
 -11   5  10       53.69       61.04     25.48 o
 -10   5  10      474.39      390.40     32.83 o
  -9   5  10      252.55      285.24     28.66 o
  -8   5  10       84.00       87.29     14.74 o
  -7   5  10     1269.86     1356.61     23.63 o
  -6   5  10      512.48      563.51     17.97 o
  -5   5  10      351.15      345.92     15.28 o
  -4   5  10       73.54       75.51     10.04 o
  -3   5  10       12.35       32.32     10.26 o
  -2   5  10      207.99      227.22     12.89 o
  -1   5  10      151.35      126.08     13.38 o
   0   5  10      651.62      595.08     19.49 o
   1   5  10      128.07      161.44     14.23 o
   2   5  10       39.74       56.59     13.07 o
   3   5  10       40.62       58.53     15.35 o
   4   5  10       14.99       19.87     12.68 o
   5   5  10      199.09      227.94     19.93 o
   6   5  10       24.93       43.79     15.48 o
   7   5  10      537.07      442.78     21.86 o
   8   5  10       74.63       51.93     17.00 o
   9   5  10        0.87       23.36     17.99 o
  10   5  10       37.45       46.31     29.20 o
  11   5  10       12.40       25.79     26.99 o
  12   5  10       10.93       43.66     41.57 o
  13   5  10        8.85       50.04     35.06 o
  14   5  10        0.06       40.33     46.93 o
  15   5  10       70.99       91.22     52.40 o
  16   5  10        0.35       28.86     56.45 o
  17   5  10       12.43       66.25     86.22 o
 -19   6  10      234.71      271.77    127.98 o
 -18   6  10       67.63       70.19     53.93 o
 -17   6  10       18.67       62.13     59.05 o
 -16   6  10      351.23      369.89     57.07 o
 -15   6  10      160.04      174.42     47.06 o
 -14   6  10      142.19      153.18     35.59 o
 -13   6  10     1216.35     1361.38     80.16 o
 -12   6  10      335.27      280.67     31.66 o
 -11   6  10      732.18      629.97     47.32 o
 -10   6  10      303.20      298.19     28.74 o
  -9   6  10     1576.14     1638.73     36.17 o
  -8   6  10     2028.06     2162.98     70.71 o
  -7   6  10     5335.86     5599.06     80.60 o
  -6   6  10     1196.25     1329.05     43.45 o
  -5   6  10      445.16      419.29     17.96 o
  -4   6  10      179.29      143.24     13.94 o
  -3   6  10      234.96      167.49     14.66 o
  -2   6  10      107.61       83.44     12.86 o
  -1   6  10      749.91      761.23     34.84 o
   0   6  10      506.63      452.19     25.22 o
   1   6  10      155.83      201.77     33.63 o
   2   6  10      158.78      205.62     10.66 o
   3   6  10       22.99       25.91     11.87 o
   4   6  10      880.05      778.28     27.79 o
   5   6  10     1667.59     1796.63     56.78 o
   6   6  10      650.16      667.21     25.98 o
   7   6  10      258.15      179.86     19.59 o
   8   6  10       55.91       64.72     23.04 o
   9   6  10      151.73      115.24     27.27 o
  10   6  10      364.51      334.80     40.80 o
  11   6  10      110.30       69.45     27.87 o
  12   6  10       27.94       60.50     34.84 o
  13   6  10       68.95       56.25     50.97 o
  14   6  10       23.81       47.25     54.57 o
  15   6  10        4.31       45.86     51.04 o
  16   6  10       23.53       54.49     50.29 o
  17   6  10       38.29       40.36     92.51 o
 -18   7  10      194.65      245.36    120.89 o
 -17   7  10      121.41      134.82     48.66 o
 -16   7  10       44.13       67.89     40.27 o
 -15   7  10       55.35       58.36     34.55 o
 -14   7  10       74.80       71.28     40.49 o
 -13   7  10      246.56      199.70     48.14 o
 -12   7  10      126.67      107.43     33.33 o
 -11   7  10        5.08       12.23     23.22 o
 -10   7  10      151.17       87.65     27.21 o
  -9   7  10       35.38       53.47     19.48 o
  -8   7  10       58.82       59.39     14.61 o
  -7   7  10        2.23       25.35     12.27 o
  -6   7  10        8.27       26.78     11.28 o
  -5   7  10        6.99       22.78     10.05 o
  -4   7  10     1720.16     1850.26     62.78 o
  -3   7  10     1975.84     1819.16     46.06 o
  -2   7  10      554.31      505.89     19.01 o
  -1   7  10     2003.59     1988.95     32.85 o
   0   7  10      953.48      995.45     40.53 o
   1   7  10     2560.50     2472.21     46.77 o
   2   7  10     1409.30     1155.95     38.41 o
   3   7  10     1828.40     1851.08     64.19 o
   4   7  10     1999.03     2090.05     59.72 o
   5   7  10     1694.65     1850.48     37.66 o
   6   7  10     1088.82     1097.08     29.84 o
   7   7  10     1228.26     1283.83     50.42 o
   8   7  10     2260.75     2428.18     53.95 o
   9   7  10      154.52      154.28     26.07 o
  10   7  10      481.14      402.55     42.62 o
  11   7  10      271.56      250.61     41.31 o
  12   7  10      659.09      841.68     69.93 o
  13   7  10      212.21      231.00     54.72 o
  14   7  10       26.31       80.17     47.43 o
  15   7  10      407.02      552.17     83.31 o
  16   7  10       69.38       97.19     71.04 o
  17   7  10       87.43      165.70    105.48 o
 -18   8  10        3.45       63.38     82.19 o
 -17   8  10       10.85       42.86     59.15 o
 -16   8  10        0.30       56.09     52.00 o
 -15   8  10       73.56       83.02     55.61 o
 -14   8  10       18.33       40.89     42.67 o
 -13   8  10        6.08       34.66     36.50 o
 -12   8  10       27.36       45.76     38.13 o
 -11   8  10       79.06       48.86     30.06 o
 -10   8  10      172.25      127.03     46.22 o
  -9   8  10      209.95      199.33     24.27 o
  -8   8  10      877.85      796.26     38.31 o
  -7   8  10      501.26      490.04     24.87 o
  -6   8  10     2099.40     2235.73     56.88 o
  -5   8  10      359.72      366.26     21.43 o
  -4   8  10      160.70      163.81     17.71 o
  -3   8  10      156.29      188.64     16.00 o
  -2   8  10      310.08      349.01     19.14 o
  -1   8  10        3.06       44.95     12.89 o
   0   8  10     2943.94     2844.85     55.02 o
   1   8  10     4469.19     4589.59     42.85 o
   2   8  10     1621.44     1818.11     25.81 o
   3   8  10      679.14      687.03     29.08 o
   4   8  10      521.94      454.76     29.46 o
   5   8  10       15.64       19.97     12.61 o
   6   8  10       98.34       96.83     18.96 o
   7   8  10      244.18      206.62     29.70 o
   8   8  10      136.51      115.48     26.92 o
   9   8  10        0.34       17.77     17.91 o
  10   8  10        7.24       37.71     22.64 o
  11   8  10       21.10       43.06     29.20 o
  12   8  10      107.07      132.16     48.21 o
  13   8  10      205.62      182.19     46.38 o
  14   8  10      303.62      264.92     60.55 o
  15   8  10        7.94       63.79     60.70 o
[truncated: 380,440 more chars]
